# Supplementary material for: Computational identifying and characterizing circular RNAs and their associated genes in hepatocellular carcinoma
Source: PLoS One. 2017 Mar 27;12(3):e0174436. doi: 10.1371/journal.pone.0174436 (PMC5367815; doi:10.1371/journal.pone.0174436)
Supplement: S1 Table — (XLSX) [file pone.0174436.s001.xlsx]

## Sheet: Sheet1
Gender
Male	43
Female	7
Age
>=60	11
<60	39
Recurrence
No	27
Yes	15
Membrane
Break	28
Intact	21
Daughter nodule
No	32
Yes	18
Embolus
No	28
Yes	22
Primary Stage
T1-2	34
T3-4	16
BCLC
A	6
B	31
C	13
Cirhosis
No	18
Yes	29
Differentiation
Low(1-2)	7
High(3-4)	43
Diameter
<=5	22
>5	28
