# Supplementary material for: Computational identifying and characterizing circular RNAs and their associated genes in hepatocellular carcinoma
Source: PLoS One. 2017 Mar 27;12(3):e0174436. doi: 10.1371/journal.pone.0174436 (PMC5367815; doi:10.1371/journal.pone.0174436)
Supplement: S2 Table — (XLSX) [file pone.0174436.s002.xlsx]

## Sheet: Sheet1
chr2	211466925	211481265	chr2_211466925_211481265
chr7	1195088	1195220	chr7_1195088_1195220
chr14	24032398	24032588	chr14_24032398_24032588
chr12	99074054	99080651	chr12_99074054_99080651
chr7	16255690	16317851	chr7_16255690_16317851
chr20	35207143	35207369	chr20_35207143_35207369
chr15	50489696	50489906	chr15_50489696_50489906
chr9	90219868	90220090	chr9_90219868_90220090
chr11	67816761	67816898	chr11_67816761_67816898
chr8	131370262	131374017	chr8_131370262_131374017
chr14	31139461	31144271	chr14_31139461_31144271
chr10	34739244	34739376	chr10_34739244_34739376
chr3	93714717	93722752	chr3_93714717_93722752
chr8	19221582	19231171	chr8_19221582_19231171
chr1	171492359	171502100	chr1_171492359_171502100
chr19	10157994	10160740	chr19_10157994_10160740
chr13	115056963	115057267	chr13_115056963_115057267
chr6	33163139	33163243	chr6_33163139_33163243
chr4	72611867	72635117	chr4_72611867_72635117
chr10	96802646	96827448	chr10_96802646_96827448
chr7	95799356	95864229	chr7_95799356_95864229
chr15	93543741	93558139	chr15_93543741_93558139
chr17	80992910	81006661	chr17_80992910_81006661
chr2	188368374	188368497	chr2_188368374_188368497
chr1	65047838	65068595	chr1_65047838_65068595
chr18	9931806	9937063	chr18_9931806_9937063
chr6	43269320	43269430	chr6_43269320_43269430
chr10	126517324	126517444	chr10_126517324_126517444
chr17	64219815	64222242	chr17_64219815_64222242
chr9	75526873	75527038	chr9_75526873_75527038
chr22	42298973	42299159	chr22_42298973_42299159
chr4	75065510	75067087	chr4_75065510_75067087
chrX	10031484	10047844	chrX_10031484_10047844
chr15	45661523	45661719	chr15_45661523_45661719
chr6	80837263	80881107	chr6_80837263_80881107
chr18	34646852	34647508	chr18_34646852_34647508
chr19	8650015	8650192	chr19_8650015_8650192
chr7	155499553	155511137	chr7_155499553_155511137
chr3	191888246	191888445	chr3_191888246_191888445
chr8	15480588	15531345	chr8_15480588_15531345
chr11	64878253	64878763	chr11_64878253_64878763
chr17	48268177	48268285	chr17_48268177_48268285
chr10	70513608	70532856	chr10_70513608_70532856
chr16	48329925	48337216	chr16_48329925_48337216
chr17	49278952	49280589	chr17_49278952_49280589
chr17	47375467	47399870	chr17_47375467_47399870
chr1	1635262	1635379	chr1_1635262_1635379
chr15	100871093	100871259	chr15_100871093_100871259
chr1	64104355	64104471	chr1_64104355_64104471
chr17	16021201	16049862	chr17_16021201_16049862
chr10	103427642	103436193	chr10_103427642_103436193
chr21	47655366	47656742	chr21_47655366_47656742
chr4	100131051	100131238	chr4_100131051_100131238
chr10	128821463	128841428	chr10_128821463_128841428
chr5	139574030	139574237	chr5_139574030_139574237
chr5	95152098	95152210	chr5_95152098_95152210
chr5	139892947	139906659	chr5_139892947_139906659
chr6	18258534	18258636	chr6_18258534_18258636
chr4	9943536	9998565	chr4_9943536_9998565
chr19	6686621	6686756	chr19_6686621_6686756
chr8	22332466	22333137	chr8_22332466_22333137
chr6	168271065	168325771	chr6_168271065_168325771
chr7	139097296	139102475	chr7_139097296_139102475
chr11	62948131	62951289	chr11_62948131_62951289
chr11	65310575	65310695	chr11_65310575_65310695
chr1	196642107	196697652	chr1_196642107_196697652
chr4	73968092	73984567	chr4_73968092_73984567
chr1	151824566	151824733	chr1_151824566_151824733
chr3	113383159	113396244	chr3_113383159_113396244
chr20	24964538	24964655	chr20_24964538_24964655
chr9	32418125	32423417	chr9_32418125_32423417
chr16	72090428	72093087	chr16_72090428_72093087
chr5	176893911	176894063	chr5_176893911_176894063
chr3	9879947	9880715	chr3_9879947_9880715
chr8	17731527	17732030	chr8_17731527_17732030
chr11	71946889	71947030	chr11_71946889_71947030
chr12	70193988	70195501	chr12_70193988_70195501
chr2	43969879	43973102	chr2_43969879_43973102
chr1	173879891	173880029	chr1_173879891_173880029
chr10	51584615	51586411	chr10_51584615_51586411
chr8	618597	624047	chr8_618597_624047
chr2	56102080	56103877	chr2_56102080_56103877
chr10	135350566	135350754	chr10_135350566_135350754
chr10	74267912	74311099	chr10_74267912_74311099
chr9	96233422	96261168	chr9_96233422_96261168
chr9	100092435	100093049	chr9_100092435_100093049
chr19	47342721	47342835	chr19_47342721_47342835
chr12	113834825	113834969	chr12_113834825_113834969
chr3	71090478	71102924	chr3_71090478_71102924
chr1	57347117	57351840	chr1_57347117_57351840
chr13	31725632	31725745	chr13_31725632_31725745
chr19	48385340	48387042	chr19_48385340_48387042
chr2	25497809	25505580	chr2_25497809_25505580
chr11	70260647	70260758	chr11_70260647_70260758
chr1	230839715	230839938	chr1_230839715_230839938
chr8	28013458	28019595	chr8_28013458_28019595
chr22	19165239	19165378	chr22_19165239_19165378
chr3	18456602	18462483	chr3_18456602_18462483
chr2	33534500	33534623	chr2_33534500_33534623
chr10	5042741	5043873	chr10_5042741_5043873
chr1	160182899	160183055	chr1_160182899_160183055
chr1	196682864	196694427	chr1_196682864_196694427
chr10	98369468	98369624	chr10_98369468_98369624
chr7	150499302	150500544	chr7_150499302_150500544
chr9	14146687	14155892	chr9_14146687_14155892
chr19	14580974	14581117	chr19_14580974_14581117
chr22	41566409	41569788	chr22_41566409_41569788
chr5	476530	476657	chr5_476530_476657
chr1	26610997	26611954	chr1_26610997_26611954
chr13	102250502	102250649	chr13_102250502_102250649
chr9	79952170	79986065	chr9_79952170_79986065
chr2	240954155	240954277	chr2_240954155_240954277
chr4	74270832	74282070	chr4_74270832_74282070
chr7	87092073	87092224	chr7_87092073_87092224
chr3	81719988	81720104	chr3_81719988_81720104
chr7	45931659	45931844	chr7_45931659_45931844
chr4	183836075	183836728	chr4_183836075_183836728
chr3	184935923	184966305	chr3_184935923_184966305
chr14	34998563	34998681	chr14_34998563_34998681
chr9	139701208	139701319	chr9_139701208_139701319
chr3	58148880	58149057	chr3_58148880_58149057
chr2	114697535	114709422	chr2_114697535_114709422
chr1	167517238	167517358	chr1_167517238_167517358
chr1	27056141	27059283	chr1_27056141_27059283
chr15	48725062	48725185	chr15_48725062_48725185
chr9	33068821	33068932	chr9_33068821_33068932
chr19	48377913	48387042	chr19_48377913_48387042
chr2	63206322	63223901	chr2_63206322_63223901
chr4	129857809	129880932	chr4_129857809_129880932
chr15	93540186	93545547	chr15_93540186_93545547
chr10	27311486	27337908	chr10_27311486_27337908
chr10	96447526	96484290	chr10_96447526_96484290
chrX	66863097	66863249	chrX_66863097_66863249
chr19	45766370	45769539	chr19_45766370_45769539
chr14	35261980	35280242	chr14_35261980_35280242
chr4	22414804	22415437	chr4_22414804_22415437
chr1	196648752	196659369	chr1_196648752_196659369
chr4	159136342	159138572	chr4_159136342_159138572
chr3	19992297	20017661	chr3_19992297_20017661
chr7	155465560	155473602	chr7_155465560_155473602
chr2	204354306	204356042	chr2_204354306_204356042
chr6	17539499	17543374	chr6_17539499_17543374
chr2	153519116	153525784	chr2_153519116_153525784
chr14	93273080	93275864	chr14_93273080_93275864
chr2	61430274	61441829	chr2_61430274_61441829
chr2	33359859	33447218	chr2_33359859_33447218
chr2	64113474	64114778	chr2_64113474_64114778
chr9	133333787	133339554	chr9_133333787_133339554
chrX	66931243	66931531	chrX_66931243_66931531
chr17	79817056	79817263	chr17_79817056_79817263
chr3	33441680	33467233	chr3_33441680_33467233
chr15	58458871	58467235	chr15_58458871_58467235
chr2	56108746	56108869	chr2_56108746_56108869
chr3	47889446	47889631	chr3_47889446_47889631
chr20	25252018	25252122	chr20_25252018_25252122
chr14	56119734	56122850	chr14_56119734_56122850
chr17	26696947	26697067	chr17_26696947_26697067
chr9	114332370	114348445	chr9_114332370_114348445
chr16	2224251	2225418	chr16_2224251_2225418
chr1	196682864	196683047	chr1_196682864_196683047
chr11	77383086	77404656	chr11_77383086_77404656
chr13	111274562	111279894	chr13_111274562_111279894
chr2	165548730	165579032	chr2_165548730_165579032
chr3	124996569	124998091	chr3_124996569_124998091
chr6	159004985	159010814	chr6_159004985_159010814
chr19	1582734	1584538	chr19_1582734_1584538
chr11	10794066	10797180	chr11_10794066_10797180
chr11	64536694	64536810	chr11_64536694_64536810
chr18	34801979	34802080	chr18_34801979_34802080
chr10	129921144	129921260	chr10_129921144_129921260
chr19	45451722	45452117	chr19_45451722_45452117
chr19	45419446	45419582	chr19_45419446_45419582
chr11	128354717	128360471	chr11_128354717_128360471
chr5	34811116	34814774	chr5_34811116_34814774
chr14	23313579	23313718	chr14_23313579_23313718
chr19	46324641	46324743	chr19_46324641_46324743
chr21	35897283	35897385	chr21_35897283_35897385
chr1	48917223	48918803	chr1_48917223_48918803
chr12	52369048	52385777	chr12_52369048_52385777
chr4	74283247	74285356	chr4_74283247_74285356
chr9	102988343	103046885	chr9_102988343_103046885
chr7	73021117	73021303	chr7_73021117_73021303
chr4	74276028	74280884	chr4_74276028_74280884
chr7	97820039	97823884	chr7_97820039_97823884
chr5	118860910	118872245	chr5_118860910_118872245
chr1	197019826	197020009	chr1_197019826_197020009
chr19	6696389	6702590	chr19_6696389_6702590
chr1	226016425	226019660	chr1_226016425_226019660
chr3	186440225	186450463	chr3_186440225_186450463
chr7	104730455	104731761	chr7_104730455_104731761
chr12	109288038	109288143	chr12_109288038_109288143
chr21	42879897	42880007	chr21_42879897_42880007
chr17	79803746	79817263	chr17_79803746_79817263
chr17	79027467	79031767	chr17_79027467_79031767
chr12	99116970	99117090	chr12_99116970_99117090
chr9	22046749	22097363	chr9_22046749_22097363
chrX	130883333	130928494	chrX_130883333_130928494
chr15	99827461	99828156	chr15_99827461_99828156
chr14	105692405	105707751	chr14_105692405_105707751
chr3	186969421	186969540	chr3_186969421_186969540
chr11	70171605	70178200	chr11_70171605_70178200
chr19	49469537	49469663	chr19_49469537_49469663
chr22	29192208	29193064	chr22_29192208_29193064
chr14	21936412	21936515	chr14_21936412_21936515
chr12	14599921	14610229	chr12_14599921_14610229
chr4	74276028	74283386	chr4_74276028_74283386
chr3	59997096	59999990	chr3_59997096_59999990
chr1	176054911	176133027	chr1_176054911_176133027
chr16	29823644	29823746	chr16_29823644_29823746
chr19	6415044	6415151	chr19_6415044_6415151
chr6	135308782	135308929	chr6_135308782_135308929
chr7	40117603	40118450	chr7_40117603_40118450
chr16	90110786	90110909	chr16_90110786_90110909
chr14	34998563	35002745	chr14_34998563_35002745
chr13	94482406	94482798	chr13_94482406_94482798
chr1	60125890	60139805	chr1_60125890_60139805
chr11	1307231	1310006	chr11_1307231_1310006
chr6	4891946	4892613	chr6_4891946_4892613
chr8	87392954	87410867	chr8_87392954_87410867
chr14	63881857	63888812	chr14_63881857_63888812
chrX	71406310	71416754	chrX_71406310_71416754
chr1	145584836	145584965	chr1_145584836_145584965
chr22	39710690	39711530	chr22_39710690_39711530
chr1	196881869	196882052	chr1_196881869_196882052
chr1	241669302	241672085	chr1_241669302_241672085
chr7	152513565	152513673	chr7_152513565_152513673
chr9	127064214	127089724	chr9_127064214_127089724
chr4	74272345	74279351	chr4_74272345_74279351
chr10	7785108	7786926	chr10_7785108_7786926
chr9	86293355	86301070	chr9_86293355_86301070
chr7	95775867	95776008	chr7_95775867_95776008
chr4	156838546	156839391	chr4_156838546_156839391
chr12	111772514	111776058	chr12_111772514_111776058
chr10	518378	532470	chr10_518378_532470
chr4	69519754	69519974	chr4_69519754_69519974
chr3	12626240	12626345	chr3_12626240_12626345
chr6	18249881	18258636	chr6_18249881_18258636
chr9	136302868	136303486	chr9_136302868_136303486
chr6	18256591	18258636	chr6_18256591_18258636
chr17	47013492	47013604	chr17_47013492_47013604
chr11	108168013	108175579	chr11_108168013_108175579
chr1	146727467	146727582	chr1_146727467_146727582
chrX	24190831	24197887	chrX_24190831_24197887
chr9	97822975	97823092	chr9_97822975_97823092
chr2	188332479	188332659	chr2_188332479_188332659
chr10	96708864	96709041	chr10_96708864_96709041
chr2	217001810	217026771	chr2_217001810_217026771
chr9	114332370	114332489	chr9_114332370_114332489
chr14	94845800	94845948	chr14_94845800_94845948
chr17	78349559	78363717	chr17_78349559_78363717
chr5	56557006	56557109	chr5_56557006_56557109
chr1	90152028	90152170	chr1_90152028_90152170
chr2	128479409	128528578	chr2_128479409_128528578
chr9	131380265	131380387	chr9_131380265_131380387
chr9	34648453	34648638	chr9_34648453_34648638
chr6	31901386	31901742	chr6_31901386_31901742
chr4	74279136	74280884	chr4_74279136_74280884
chr17	79060242	79073880	chr17_79060242_79073880
chr17	3920528	3920664	chr17_3920528_3920664
chr12	46319924	46322642	chr12_46319924_46322642
chr4	128995614	129003460	chr4_128995614_129003460
chr1	22041881	22050588	chr1_22041881_22050588
chr18	77496354	77496521	chr18_77496354_77496521
chr21	45106684	45106816	chr21_45106684_45106816
chr4	155530656	155530781	chr4_155530656_155530781
chr1	230410190	230410310	chr1_230410190_230410310
chr1	12049221	12052747	chr1_12049221_12052747
chr9	32440462	32440585	chr9_32440462_32440585
chr7	74143123	74147003	chr7_74143123_74147003
chr8	48352884	48353104	chr8_48352884_48353104
chr6	161021948	161026237	chr6_161021948_161026237
chr3	157839891	157921034	chr3_157839891_157921034
chr15	44101952	44107272	chr15_44101952_44107272
chr11	116701285	116701612	chr11_116701285_116701612
chr11	67934448	67957619	chr11_67934448_67957619
chr10	96740939	96745931	chr10_96740939_96745931
chr12	95418925	95422300	chr12_95418925_95422300
chr4	129857809	129891623	chr4_129857809_129891623
chr1	155723971	155724165	chr1_155723971_155724165
chr20	52831838	52831979	chr20_52831838_52831979
chr5	172351007	172351112	chr5_172351007_172351112
chr6	3076997	3081350	chr6_3076997_3081350
chr17	49238520	49245704	chr17_49238520_49245704
chr17	48266528	48266636	chr17_48266528_48266636
chr19	49119335	49119459	chr19_49119335_49119459
chr15	45335454	45335619	chr15_45335454_45335619
chr19	6682152	6684450	chr19_6682152_6684450
chr2	70033516	70039841	chr2_70033516_70039841
chr21	30400193	30426279	chr21_30400193_30426279
chr2	219525144	219525402	chr2_219525144_219525402
chr3	186445025	186450463	chr3_186445025_186450463
chr5	149754516	149758971	chr5_149754516_149758971
chr21	16386664	16415895	chr21_16386664_16415895
chr13	99171496	99171727	chr13_99171496_99171727
chr1	57406521	57422583	chr1_57406521_57422583
chr21	45165959	45168961	chr21_45165959_45168961
chr5	21491429	21497305	chr5_21491429_21497305
chr4	41015599	41102767	chr4_41015599_41102767
chr14	32559707	32563592	chr14_32559707_32563592
chr22	50197851	50217979	chr22_50197851_50217979
chr3	57569624	57570191	chr3_57569624_57570191
chr1	98144650	98206035	chr1_98144650_98206035
chr8	26627797	26628183	chr8_26627797_26628183
chr4	24556347	24558033	chr4_24556347_24558033
chr22	20126716	20131279	chr22_20126716_20131279
chr12	112229109	112229223	chr12_112229109_112229223
chr2	192255017	192275898	chr2_192255017_192275898
chr19	48377913	48382387	chr19_48377913_48382387
chrX	15657684	15657879	chrX_15657684_15657879
chr3	48604339	48604623	chr3_48604339_48604623
chr16	50112651	50120262	chr16_50112651_50120262
chr10	96609673	96609815	chr10_96609673_96609815
chrX	83351201	83419395	chrX_83351201_83419395
chr21	43334706	43334830	chr21_43334706_43334830
chr3	51575604	51624575	chr3_51575604_51624575
chr4	724418	738476	chr4_724418_738476
chr16	929569	1004666	chr16_929569_1004666
chr12	122294229	122295725	chr12_122294229_122295725
chr10	95430526	95447206	chr10_95430526_95447206
chr14	90778737	90783155	chr14_90778737_90783155
chr17	34160910	34163245	chr17_34160910_34163245
chr7	29070192	29105737	chr7_29070192_29105737
chr5	141511372	141520194	chr5_141511372_141520194
chr9	127286999	127316849	chr9_127286999_127316849
chr19	430683	440932	chr19_430683_440932
chr19	46025975	46026953	chr19_46025975_46026953
chr1	17981130	17991090	chr1_17981130_17991090
chr16	89484691	89497734	chr16_89484691_89497734
chr12	21375233	21377773	chr12_21375233_21377773
chr5	128440648	128442755	chr5_128440648_128442755
chr1	46120214	46120991	chr1_46120214_46120991
chr10	77795765	77818541	chr10_77795765_77818541
chr4	185297488	185297594	chr4_185297488_185297594
chr2	128522259	128522401	chr2_128522259_128522401
chr7	100274422	100274920	chr7_100274422_100274920
chr3	18419661	18462483	chr3_18419661_18462483
chr7	95906507	95926263	chr7_95906507_95926263
chr8	131164981	131193126	chr8_131164981_131193126
chr1	231081134	231097049	chr1_231081134_231097049
chr14	94847207	94847478	chr14_94847207_94847478
chr22	51153344	51154181	chr22_51153344_51154181
chr10	69714351	69773943	chr10_69714351_69773943
chr18	2724896	2778237	chr18_2724896_2778237
chr2	165548730	165548907	chr2_165548730_165548907
chr2	203806582	203807690	chr2_203806582_203807690
chr11	76919741	76919848	chr11_76919741_76919848
chr2	44126357	44153100	chr2_44126357_44153100
chr5	74638407	74638595	chr5_74638407_74638595
chr16	52497845	52502486	chr16_52497845_52502486
chr5	139906512	139906659	chr5_139906512_139906659
chr17	61512934	61513048	chr17_61512934_61513048
chr17	55184539	55187360	chr17_55184539_55187360
chr6	31918395	31918549	chr6_31918395_31918549
chr3	188925164	188956698	chr3_188925164_188956698
chr1	120298049	120302612	chr1_120298049_120302612
chr8	48192449	48206619	chr8_48192449_48206619
chr17	64219815	64224314	chr17_64219815_64224314
chr22	43308026	43308163	chr22_43308026_43308163
chr7	26232114	26236637	chr7_26232114_26236637
chr6	168271062	168290006	chr6_168271062_168290006
chr2	11853881	11907984	chr2_11853881_11907984
chr1	27087346	27102198	chr1_27087346_27102198
chr1	117944807	117984947	chr1_117944807_117984947
chr19	47226066	47226207	chr19_47226066_47226207
chr4	74274310	74285356	chr4_74274310_74285356
chr8	121644683	121644891	chr8_121644683_121644891
chr11	65307956	65308085	chr11_65307956_65308085
chr21	47536683	47538590	chr21_47536683_47538590
chr4	151656409	151729550	chr4_151656409_151729550
chr22	30738369	30738793	chr22_30738369_30738793
chr20	33593497	33593606	chr20_33593497_33593606
chr13	42179303	42179412	chr13_42179303_42179412
chr2	136505836	136505939	chr2_136505836_136505939
chr11	110118427	110118558	chr11_110118427_110118558
chr1	220971215	220978455	chr1_220971215_220978455
chr6	168265230	168317912	chr6_168265230_168317912
chrX	70518358	70518475	chrX_70518358_70518475
chr15	41648236	41648338	chr15_41648236_41648338
chr22	24698162	24698352	chr22_24698162_24698352
chr15	90610341	90611827	chr15_90610341_90611827
chr15	63821212	63829355	chr15_63821212_63829355
chr2	27890134	27890257	chr2_27890134_27890257
chr10	112640990	112642855	chr10_112640990_112642855
chr6	133138098	133138200	chr6_133138098_133138200
chr9	676889	677009	chr9_676889_677009
chr12	118682698	118693460	chr12_118682698_118693460
chr14	101295044	101311870	chr14_101295044_101311870
chr15	64420005	64420199	chr15_64420005_64420199
chr14	21538858	21538986	chr14_21538858_21538986
chr5	167915606	167921655	chr5_167915606_167921655
chr6	84108085	84108235	chr6_84108085_84108235
chr10	120797749	120797951	chr10_120797749_120797951
chr8	97605707	97614756	chr8_97605707_97614756
chr1	200583445	200584737	chr1_200583445_200584737
chr2	136402948	136418963	chr2_136402948_136418963
chr9	114337013	114348445	chr9_114337013_114348445
chr2	188348850	188368497	chr2_188348850_188368497
chr9	99220660	99233376	chr9_99220660_99233376
chr4	74283804	74285356	chr4_74283804_74285356
chr4	22737603	22750583	chr4_22737603_22750583
chr2	168869143	168931741	chr2_168869143_168931741
chr16	9196840	9197116	chr16_9196840_9197116
chr15	77154756	77154874	chr15_77154756_77154874
chr3	52777367	52802620	chr3_52777367_52802620
chr6	161157918	161162449	chr6_161157918_161162449
chrX	38262870	38271252	chrX_38262870_38271252
chr13	96375495	96377506	chr13_96375495_96377506
chr10	105365554	105377071	chr10_105365554_105377071
chr10	120810531	120810710	chr10_120810531_120810710
chr19	40325307	40325453	chr19_40325307_40325453
chr1	42654407	42671534	chr1_42654407_42671534
chr1	176758944	176769268	chr1_176758944_176769268
chr10	96602593	96609815	chr10_96602593_96609815
chr7	74152386	74159280	chr7_74152386_74159280
chr1	55349290	55349446	chr1_55349290_55349446
chr7	100230506	100230623	chr7_100230506_100230623
chr3	129151206	129151345	chr3_129151206_129151345
chr21	35497640	35497780	chr21_35497640_35497780
chr15	52897329	52903974	chr15_52897329_52903974
chr14	39782543	39818181	chr14_39782543_39818181
chr15	80866488	80873745	chr15_80866488_80873745
chr5	162940560	162944680	chr5_162940560_162944680
chr9	104187124	104188920	chr9_104187124_104188920
chr6	143486218	143486320	chr6_143486218_143486320
chr20	13539654	13610799	chr20_13539654_13610799
chr11	34093272	34098189	chr11_34093272_34098189
chr3	53139688	53140885	chr3_53139688_53140885
chr21	47538527	47541532	chr21_47538527_47541532
chr15	45658243	45660458	chr15_45658243_45660458
chr6	159001971	159029782	chr6_159001971_159029782
chr3	98568304	98600611	chr3_98568304_98600611
chr4	155506492	155506689	chr4_155506492_155506689
chr12	6878768	6879165	chr12_6878768_6879165
chr11	116706955	116707805	chr11_116706955_116707805
chr11	77394754	77404656	chr11_77394754_77404656
chr3	132294615	132350323	chr3_132294615_132350323
chr7	65540843	65540999	chr7_65540843_65540999
chr3	169700494	169706147	chr3_169700494_169706147
chr9	5968018	5988545	chr9_5968018_5988545
chr22	39136814	39137011	chr22_39136814_39137011
chr2	216198072	216198180	chr2_216198072_216198180
chr11	65638006	65638129	chr11_65638006_65638129
chr8	17739507	17743080	chr8_17739507_17743080
chr19	51856385	51857562	chr19_51856385_51857562
chr2	152361991	152362772	chr2_152361991_152362772
chr1	117944807	117948267	chr1_117944807_117948267
chr20	33334610	33356389	chr20_33334610_33356389
chr21	47540974	47541532	chr21_47540974_47541532
chr1	109778053	109778568	chr1_109778053_109778568
chr8	142264087	142264728	chr8_142264087_142264728
chr15	56216843	56258744	chr15_56216843_56258744
chr15	43164808	43170882	chr15_43164808_43170882
chr12	71533490	71533628	chr12_71533490_71533628
chr2	113057425	113057606	chr2_113057425_113057606
chrX	19701940	19713859	chrX_19701940_19713859
chr4	74285223	74285356	chr4_74285223_74285356
chr1	67411832	67438674	chr1_67411832_67438674
chr6	83880225	83881655	chr6_83880225_83881655
chr4	185724473	185724700	chr4_185724473_185724700
chr10	70530962	70532856	chr10_70530962_70532856
chr7	127361340	127447627	chr7_127361340_127447627
chr2	152353454	152354232	chr2_152353454_152354232
chr9	130241661	130241784	chr9_130241661_130241784
chr3	100274052	100277433	chr3_100274052_100277433
chr9	35685265	35685548	chr9_35685265_35685548
chr18	5395065	5397425	chr18_5395065_5397425
chr1	115282312	115282511	chr1_115282312_115282511
chr11	63668428	63670630	chr11_63668428_63670630
chr1	43218207	43218335	chr1_43218207_43218335
chr9	116153806	116155914	chr9_116153806_116155914
chr1	1310350	1310533	chr1_1310350_1310533
chr10	96731860	96741127	chr10_96731860_96741127
chr16	67644726	67650781	chr16_67644726_67650781
chr1	223931801	223951909	chr1_223931801_223951909
chr3	155639975	155643155	chr3_155639975_155643155
chr5	64084777	64100213	chr5_64084777_64100213
chr10	135209216	135216277	chr10_135209216_135216277
chr17	16029395	16049862	chr17_16029395_16049862
chr1	40319641	40323089	chr1_40319641_40323089
chr15	65140791	65140941	chr15_65140791_65140941
chr2	36623756	36623930	chr2_36623756_36623930
chr13	24796956	24798720	chr13_24796956_24798720
chrX	2871183	2876476	chrX_2871183_2876476
chr5	176963358	176966148	chr5_176963358_176966148
chr3	100621461	100645325	chr3_100621461_100645325
chr2	96550087	96551868	chr2_96550087_96551868
chr7	65592690	65599361	chr7_65592690_65599361
chr13	41556118	41556418	chr13_41556118_41556418
chr11	64877176	64877395	chr11_64877176_64877395
chr19	41123005	41123130	chr19_41123005_41123130
chr6	70447833	70462248	chr6_70447833_70462248
chr19	3981944	3982050	chr19_3981944_3982050
chr14	56104496	56106721	chr14_56104496_56106721
chr6	90371805	90371958	chr6_90371805_90371958
chr4	83795763	83802075	chr4_83795763_83802075
chr12	6879086	6879384	chr12_6879086_6879384
chr3	186386723	186392979	chr3_186386723_186392979
chrX	76937011	76940498	chrX_76937011_76940498
chr1	117944807	117957453	chr1_117944807_117957453
chr12	1863423	1863680	chr12_1863423_1863680
chr9	140695331	140695436	chr9_140695331_140695436
chr2	165548730	165557266	chr2_165548730_165557266
chr2	28999716	29004708	chr2_28999716_29004708
chr2	27317344	27317479	chr2_27317344_27317479
chr1	52211207	52231653	chr1_52211207_52231653
chr18	67540379	67563281	chr18_67540379_67563281
chr4	74272345	74274522	chr4_74272345_74274522
chr2	211421442	211421583	chr2_211421442_211421583
chr11	61556601	61556707	chr11_61556601_61556707
chr12	104682708	104720201	chr12_104682708_104720201
chr7	69364271	69364484	chr7_69364271_69364484
chr13	114538634	114541041	chr13_114538634_114541041
chr15	50494683	50497560	chr15_50494683_50497560
chr15	59445788	59455502	chr15_59445788_59455502
chr20	62703294	62703425	chr20_62703294_62703425
chr2	189870075	189870985	chr2_189870075_189870985
chr4	6925099	6925838	chr4_6925099_6925838
chr8	68070681	68071372	chr8_68070681_68071372
chr17	61903926	61904032	chr17_61903926_61904032
chr1	51171457	51204626	chr1_51171457_51204626
chr2	191765289	191796363	chr2_191765289_191796363
chr3	23250182	23250366	chr3_23250182_23250366
chr3	169694733	169706147	chr3_169694733_169706147
chr4	74276028	74277842	chr4_74276028_74277842
chr1	59977982	60073582	chr1_59977982_60073582
chr6	31695949	31696069	chr6_31695949_31696069
chr1	35940405	35944813	chr1_35940405_35944813
chr10	70517050	70532856	chr10_70517050_70532856
chr1	173879108	173879891	chr1_173879108_173879891
chr6	70423536	70500364	chr6_70423536_70500364
chr7	151876918	151896544	chr7_151876918_151896544
chr3	129389172	129390107	chr3_129389172_129390107
chr2	113057425	113082774	chr2_113057425_113082774
chr14	95080770	95081421	chr14_95080770_95081421
chr11	64950944	64951063	chr11_64950944_64951063
chr1	196797199	196797376	chr1_196797199_196797376
chr17	64216671	64224314	chr17_64216671_64224314
chr10	89544453	89550066	chr10_89544453_89550066
chr14	23239487	23239633	chr14_23239487_23239633
chr10	5141071	5141202	chr10_5141071_5141202
chr4	1902352	1936989	chr4_1902352_1936989
chr4	74275071	74282070	chr4_74275071_74282070
chr15	59204761	59205895	chr15_59204761_59205895
chr13	46577273	46619651	chr13_46577273_46619651
chr16	68059317	68083453	chr16_68059317_68083453
chr5	88119551	88119744	chr5_88119551_88119744
chr1	182354785	182354894	chr1_182354785_182354894
chr4	74277712	74277842	chr4_74277712_74277842
chr6	43270501	43271734	chr6_43270501_43271734
chr10	96818091	96827448	chr10_96818091_96827448
chr11	68566685	68571569	chr11_68566685_68571569
chr17	48272927	48273560	chr17_48272927_48273560
chr2	135625148	135630211	chr2_135625148_135630211
chr8	125711766	125716432	chr8_125711766_125716432
chr1	59132709	59150923	chr1_59132709_59150923
chr22	50316881	50318103	chr22_50316881_50318103
chr4	186599576	186599701	chr4_186599576_186599701
chr4	72620694	72629219	chr4_72620694_72629219
chr8	109462051	109468159	chr8_109462051_109468159
chr9	127963058	127963185	chr9_127963058_127963185
chr17	26677463	26677818	chr17_26677463_26677818
chr8	17819542	17830196	chr8_17819542_17830196
chr9	134348894	134349111	chr9_134348894_134349111
chr9	137293477	137293728	chr9_137293477_137293728
chr7	29070192	29103850	chr7_29070192_29103850
chr10	27326114	27337908	chr10_27326114_27337908
chr20	61981004	61982379	chr20_61981004_61982379
chr17	64210570	64213085	chr17_64210570_64213085
chr4	146435589	146436165	chr4_146435589_146436165
chr15	64008500	64008672	chr15_64008500_64008672
chr2	150432224	150432355	chr2_150432224_150432355
chr8	133635014	133637517	chr8_133635014_133637517
chr14	25443870	25444056	chr14_25443870_25444056
chr4	155509944	155510128	chr4_155509944_155510128
chrX	43698113	43698251	chrX_43698113_43698251
chr1	146672733	146673086	chr1_146672733_146673086
chr15	93467550	93472321	chr15_93467550_93472321
chr6	149842195	149842307	chr6_149842195_149842307
chr10	52279590	52350007	chr10_52279590_52350007
chr15	45660267	45669017	chr15_45660267_45669017
chr4	74274310	74280884	chr4_74274310_74280884
chr2	152376171	152376282	chr2_152376171_152376282
chr5	32135677	32143986	chr5_32135677_32143986
chr19	41120220	41120352	chr19_41120220_41120352
chr12	56563312	56563992	chr12_56563312_56563992
chr4	7000811	7006651	chr4_7000811_7006651
chr11	71201890	71202022	chr11_71201890_71202022
chr3	48916790	48929505	chr3_48916790_48929505
chr3	179458034	179463005	chr3_179458034_179463005
chr6	160103505	160109274	chr6_160103505_160109274
chr11	47603765	47603884	chr11_47603765_47603884
chr17	26695892	26696049	chr17_26695892_26696049
chr9	133333787	133333976	chr9_133333787_133333976
chr2	64109599	64109785	chr2_64109599_64109785
chr1	60073474	60073582	chr1_60073474_60073582
chr5	1402915	1403036	chr5_1402915_1403036
chr13	46544496	46594692	chr13_46544496_46594692
chr4	169292762	169327857	chr4_169292762_169327857
chrX	149983334	149984551	chrX_149983334_149984551
chr3	188202379	188242575	chr3_188202379_188242575
chr7	1049585	1049779	chr7_1049585_1049779
chr4	185687177	185687775	chr4_185687177_185687775
chr7	38389946	38390051	chr7_38389946_38390051
chr4	100237054	100240043	chr4_100237054_100240043
chr17	34151081	34165557	chr17_34151081_34165557
chr21	27484295	27484463	chr21_27484295_27484463
chr10	97006971	97007123	chr10_97006971_97007123
chr21	46899815	46915346	chr21_46899815_46915346
chr12	70671911	70704797	chr12_70671911_70704797
chr3	186302218	186302378	chr3_186302218_186302378
chr8	42294506	42302280	chr8_42294506_42302280
chr8	124153000	124153141	chr8_124153000_124153141
chr9	131117928	131118075	chr9_131117928_131118075
chr3	122056393	122056495	chr3_122056393_122056495
chr1	214169811	214185058	chr1_214169811_214185058
chr3	10491028	10491546	chr3_10491028_10491546
chr1	11090232	11090939	chr1_11090232_11090939
chr2	211523322	211527921	chr2_211523322_211527921
chr2	46574011	46588229	chr2_46574011_46588229
chr3	133485121	133485277	chr3_133485121_133485277
chr3	169693395	169706147	chr3_169693395_169706147
chr9	133364719	133364851	chr9_133364719_133364851
chr17	76075475	76083174	chr17_76075475_76083174
chr1	94964157	94972198	chr1_94964157_94972198
chr17	40986788	40989714	chr17_40986788_40989714
chr16	72090428	72092254	chr16_72090428_72092254
chr7	26235466	26236101	chr7_26235466_26236101
chr19	8530207	8539128	chr19_8530207_8539128
chr13	45578439	45589731	chr13_45578439_45589731
chr6	86259440	86267778	chr6_86259440_86267778
chr1	47051428	47051545	chr1_47051428_47051545
chr10	3209127	3209234	chr10_3209127_3209234
chr12	27465481	27465605	chr12_27465481_27465605
chr12	56510583	56510700	chr12_56510583_56510700
chr1	67423741	67428843	chr1_67423741_67428843
chr17	67247737	67247887	chr17_67247737_67247887
chr15	48764747	48764873	chr15_48764747_48764873
chr20	34135162	34136618	chr20_34135162_34136618
chr7	91621471	91632549	chr7_91621471_91632549
chr22	24025911	24026054	chr22_24025911_24026054
chr13	98865473	98865667	chr13_98865473_98865667
chr3	125879695	125879845	chr3_125879695_125879845
chr11	116706955	116707088	chr11_116706955_116707088
chr7	138252225	138258387	chr7_138252225_138258387
chr7	40488885	40535985	chr7_40488885_40535985
chr1	94360169	94360284	chr1_94360169_94360284
chrX	48682331	48682478	chrX_48682331_48682478
chr3	132361520	132400934	chr3_132361520_132400934
chr15	65450912	65451024	chr15_65450912_65451024
chr1	151395872	151403317	chr1_151395872_151403317
chr3	124540159	124567405	chr3_124540159_124567405
chr14	31404368	31425448	chr14_31404368_31425448
chr6	105198215	105198347	chr6_105198215_105198347
chr17	54926056	54933986	chr17_54926056_54933986
chr21	46910188	46910785	chr21_46910188_46910785
chr11	116706955	116707094	chr11_116706955_116707094
chr2	173433468	173460751	chr2_173433468_173460751
chr7	72865176	72865324	chr7_72865176_72865324
chr5	36225643	36226665	chr5_36225643_36226665
chr3	156867624	156867766	chr3_156867624_156867766
chr3	12422820	12434251	chr3_12422820_12434251
chr14	73822333	73833689	chr14_73822333_73833689
chr3	139071488	139074632	chr3_139071488_139074632
chr10	27328893	27332496	chr10_27328893_27332496
chr22	45938034	45938163	chr22_45938034_45938163
chr1	243708811	243736350	chr1_243708811_243736350
chr2	211421442	211481265	chr2_211421442_211481265
chr1	22160308	22160418	chr1_22160308_22160418
chr4	185694121	185694234	chr4_185694121_185694234
chr5	40728446	40730445	chr5_40728446_40730445
chr2	190656515	190682906	chr2_190656515_190682906
chr17	65941524	65944422	chr17_65941524_65944422
chr5	39331777	39331916	chr5_39331777_39331916
chr19	17628659	17628788	chr19_17628659_17628788
chr9	33536875	33550577	chr9_33536875_33550577
chr3	52838025	52838213	chr3_52838025_52838213
chr7	77200394	77221573	chr7_77200394_77221573
chr9	123782253	123800229	chr9_123782253_123800229
chr11	67817129	67817255	chr11_67817129_67817255
chr1	214169811	214178615	chr1_214169811_214178615
chr11	27523348	27523467	chr11_27523348_27523467
chr17	80115517	80115623	chr17_80115517_80115623
chr5	138160218	138163407	chr5_138160218_138163407
chr7	26232870	26236101	chr7_26232870_26236101
chr2	216238044	216269378	chr2_216238044_216269378
chr7	8167502	8198282	chr7_8167502_8198282
chr7	101559394	101559505	chr7_101559394_101559505
chr13	113669076	113679072	chr13_113669076_113679072
chr19	15582700	15582911	chr19_15582700_15582911
chr9	33311103	33338587	chr9_33311103_33338587
chr15	74002030	74002172	chr15_74002030_74002172
chr5	137753171	137753299	chr5_137753171_137753299
chr16	2819285	2820304	chr16_2819285_2820304
chr13	111274562	111276626	chr13_111274562_111276626
chr5	102432244	102432530	chr5_102432244_102432530
chr1	150198939	150201570	chr1_150198939_150201570
chr1	17990941	17991090	chr1_17990941_17991090
chr2	119748164	119749451	chr2_119748164_119749451
chr18	51686134	51686273	chr18_51686134_51686273
chr6	38084347	38084515	chr6_38084347_38084515
chr12	6138507	6138654	chr12_6138507_6138654
chr6	54066902	54067031	chr6_54066902_54067031
chr8	30332294	30336893	chr8_30332294_30336893
chr12	100934449	100934596	chr12_100934449_100934596
chr19	14568842	14569187	chr19_14568842_14569187
chr17	37840849	37842272	chr17_37840849_37842272
chr15	41648236	41669502	chr15_41648236_41669502
chr12	22208544	22208676	chr12_22208544_22208676
chr17	2297336	2298748	chr17_2297336_2298748
chr11	107260799	107326502	chr11_107260799_107326502
chr5	112090569	112116600	chr5_112090569_112116600
chr20	32344953	32349861	chr20_32344953_32349861
chr1	76194085	76216231	chr1_76194085_76216231
chr3	114619150	114693263	chr3_114619150_114693263
chr15	44106698	44107272	chr15_44106698_44107272
chr18	60209730	60212106	chr18_60209730_60212106
chr4	166232615	166232717	chr4_166232615_166232717
chr2	152350674	152362084	chr2_152350674_152362084
chr15	42807434	42807552	chr15_42807434_42807552
chr2	211481146	211527921	chr2_211481146_211527921
chr11	70265851	70265962	chr11_70265851_70265962
chr4	128995614	129019485	chr4_128995614_129019485
chr12	103245464	103246728	chr12_103245464_103246728
chrX	76845303	76920267	chrX_76845303_76920267
chr7	140482820	140487384	chr7_140482820_140487384
chr8	59498210	59498320	chr8_59498210_59498320
chr22	50810448	50810579	chr22_50810448_50810579
chr19	5616142	5616497	chr19_5616142_5616497
chr12	116675272	116675510	chr12_116675272_116675510
chr3	148919888	148928166	chr3_148919888_148928166
chr22	24582383	24583139	chr22_24582383_24583139
chr6	42559888	42562042	chr6_42559888_42562042
chr3	186362539	186362709	chr3_186362539_186362709
chr13	33091993	33101669	chr13_33091993_33101669
chr19	45418128	45419582	chr19_45418128_45419582
chr15	50949977	50955243	chr15_50949977_50955243
chr8	67998241	68007967	chr8_67998241_68007967
chr18	24722652	24722869	chr18_24722652_24722869
chr11	34107610	34112225	chr11_34107610_34112225
chr3	120351993	120371498	chr3_120351993_120371498
chr9	104187124	104187324	chr9_104187124_104187324
chr9	136435452	136435629	chr9_136435452_136435629
chr16	53524213	53524319	chr16_53524213_53524319
chr22	44336005	44340540	chr22_44336005_44340540
chr17	80007380	80007552	chr17_80007380_80007552
chrX	107863488	107869579	chrX_107863488_107869579
chr15	89656955	89698765	chr15_89656955_89698765
chr19	37314186	37316594	chr19_37314186_37316594
chr7	151970789	152012423	chr7_151970789_152012423
chr1	89294306	89294442	chr1_89294306_89294442
chr13	46559431	46594692	chr13_46559431_46594692
chr5	39288824	39289053	chr5_39288824_39289053
chr7	74629124	74632979	chr7_74629124_74632979
chr10	70152894	70154208	chr10_70152894_70154208
chr6	161159569	161162449	chr6_161159569_161162449
chr1	214488104	214488215	chr1_214488104_214488215
chr5	34757572	34757703	chr5_34757572_34757703
chr15	49509386	49509510	chr15_49509386_49509510
chr12	53877390	53877507	chr12_53877390_53877507
chr9	33037012	33037113	chr9_33037012_33037113
chr11	7669617	7669768	chr11_7669617_7669768
chr8	61693558	61775211	chr8_61693558_61775211
chr1	161192870	161193139	chr1_161192870_161193139
chr1	196705953	196706136	chr1_196705953_196706136
chrX	76872080	76920267	chrX_76872080_76920267
chr14	24909988	24910132	chr14_24909988_24910132
chr14	97299803	97327072	chr14_97299803_97327072
chr9	116137877	116139008	chr9_116137877_116139008
chr3	195605123	195615477	chr3_195605123_195615477
chr2	240274372	240274613	chr2_240274372_240274613
chr9	101767179	101767332	chr9_101767179_101767332
chr4	74279136	74283386	chr4_74279136_74283386
chr8	30332294	30361953	chr8_30332294_30361953
chr6	107824860	107854814	chr6_107824860_107854814
chr5	34923237	34923339	chr5_34923237_34923339
chr15	57753877	57754090	chr15_57753877_57754090
chrX	76907603	76912143	chrX_76907603_76912143
chr3	81754594	81754764	chr3_81754594_81754764
chr15	89694907	89698765	chr15_89694907_89698765
chr10	74790028	74813348	chr10_74790028_74813348
chr4	100806698	100813191	chr4_100806698_100813191
chr5	80071512	80088663	chr5_80071512_80088663
chr7	99258121	99261718	chr7_99258121_99261718
chr12	105321750	105322472	chr12_105321750_105322472
chr2	100065797	100081447	chr2_100065797_100081447
chr5	147207584	147207691	chr5_147207584_147207691
chr1	210761241	210761443	chr1_210761241_210761443
chr13	99992573	99992819	chr13_99992573_99992819
chrX	148571844	148582568	chrX_148571844_148582568
chr1	230841983	230845740	chr1_230841983_230845740
chr12	109650640	109650741	chr12_109650640_109650741
chr7	144008683	144040391	chr7_144008683_144040391
chr4	1219147	1222131	chr4_1219147_1222131
chr1	150939423	150939549	chr1_150939423_150939549
chr1	149936146	149937803	chr1_149936146_149937803
chr7	29103676	29103850	chr7_29103676_29103850
chr1	22041881	22048257	chr1_22041881_22048257
chr15	43627142	43628024	chr15_43627142_43628024
chr4	22748918	22750583	chr4_22748918_22750583
chr10	1118055	1151207	chr10_1118055_1151207
chrX	134991022	134991163	chrX_134991022_134991163
chr8	27398070	27401761	chr8_27398070_27401761
chr19	45321997	45322139	chr19_45321997_45322139
chr5	39306718	39316131	chr5_39306718_39316131
chr7	150491048	150491159	chr7_150491048_150491159
chr10	52587890	52588055	chr10_52587890_52588055
chr3	47651555	47680270	chr3_47651555_47680270
chr15	66621307	66621462	chr15_66621307_66621462
chr1	201965391	201965537	chr1_201965391_201965537
chr12	21349879	21358967	chr12_21349879_21358967
chr18	47091686	47113220	chr18_47091686_47113220
chr19	47767859	47768203	chr19_47767859_47768203
chr8	125109511	125115550	chr8_125109511_125115550
chr22	50810448	50845304	chr22_50810448_50845304
chr1	53480561	53504718	chr1_53480561_53504718
chr12	58180822	58186856	chr12_58180822_58186856
chr4	155527856	155530915	chr4_155527856_155530915
chr14	39760222	39777791	chr14_39760222_39777791
chr4	169362487	169393960	chr4_169362487_169393960
chr8	56698277	56708711	chr8_56698277_56708711
chr2	160255339	160257175	chr2_160255339_160257175
chr4	166258940	166259930	chr4_166258940_166259930
chr2	148730307	148733544	chr2_148730307_148733544
chr22	47432966	47507499	chr22_47432966_47507499
chr1	120263792	120279889	chr1_120263792_120279889
chr2	228395806	228401709	chr2_228395806_228401709
chr9	35737614	35737744	chr9_35737614_35737744
chr16	15973660	15978062	chr16_15973660_15978062
chr10	89468952	89487246	chr10_89468952_89487246
chr1	167358824	167358998	chr1_167358824_167358998
chr9	137293477	137300965	chr9_137293477_137300965
chr15	60674540	60678285	chr15_60674540_60678285
chr15	93540186	93541851	chr15_93540186_93541851
chr2	36749234	36749456	chr2_36749234_36749456
chr1	8716031	8716500	chr1_8716031_8716500
chr10	5827814	5842668	chr10_5827814_5842668
chr5	59934576	59943360	chr5_59934576_59943360
chr17	79516231	79516388	chr17_79516231_79516388
chr7	139083344	139094400	chr7_139083344_139094400
chr9	103947731	103947839	chr9_103947731_103947839
chr5	122923761	122940524	chr5_122923761_122940524
chr16	24873921	24883540	chr16_24873921_24883540
chr17	34942479	34942628	chr17_34942479_34942628
chr6	5404774	5404934	chr6_5404774_5404934
chr1	27995575	27995755	chr1_27995575_27995755
chr9	114359596	114359712	chr9_114359596_114359712
chr9	33960823	33973235	chr9_33960823_33973235
chr10	26830510	26830621	chr10_26830510_26830621
chr11	68552282	68552478	chr11_68552282_68552478
chr1	16247364	16247478	chr1_16247364_16247478
chr2	26350012	26350820	chr2_26350012_26350820
chr3	186505671	186506877	chr3_186505671_186506877
chr2	3651904	3652060	chr2_3651904_3652060
chr15	45658243	45669017	chr15_45658243_45669017
chr8	68066258	68102994	chr8_68066258_68102994
chr17	46051814	46051949	chr17_46051814_46051949
chr6	24278276	24302272	chr6_24278276_24302272
chr19	58864410	58864521	chr19_58864410_58864521
chr15	93467550	93482948	chr15_93467550_93482948
chr7	22330793	22357656	chr7_22330793_22357656
chr18	19345732	19359646	chr18_19345732_19359646
chr17	59152280	59161925	chr17_59152280_59161925
chr19	19378794	19378896	chr19_19378794_19378896
chr11	68341576	68363686	chr11_68341576_68363686
chr2	188348850	188361805	chr2_188348850_188361805
chr9	128000419	128000587	chr9_128000419_128000587
chr22	35723380	35726305	chr22_35723380_35726305
chr21	47573945	47574062	chr21_47573945_47574062
chr9	116823703	116823871	chr9_116823703_116823871
chr7	150489143	150489263	chr7_150489143_150489263
chr19	40480430	40480540	chr19_40480430_40480540
chr6	49439775	49439896	chr6_49439775_49439896
chr4	147214080	147215247	chr4_147214080_147215247
chr1	53504588	53504718	chr1_53504588_53504718
chr20	36995412	37001779	chr20_36995412_37001779
chr8	133634856	133673873	chr8_133634856_133673873
chr17	48264375	48264483	chr17_48264375_48264483
chr5	171479932	171488272	chr5_171479932_171488272
chr3	24001161	24006653	chr3_24001161_24006653
chr7	893255	893474	chr7_893255_893474
chr10	135347259	135347401	chr10_135347259_135347401
chr8	22049561	22059441	chr8_22049561_22059441
chr8	9437668	9437893	chr8_9437668_9437893
chr2	211502425	211507389	chr2_211502425_211507389
chr5	176942416	176942685	chr5_176942416_176942685
chr1	90486350	90487904	chr1_90486350_90487904
chr20	34501170	34502119	chr20_34501170_34502119
chr2	216908626	216931241	chr2_216908626_216931241
chr2	86709817	86709945	chr2_86709817_86709945
chr7	72589454	72593310	chr7_72589454_72593310
chr3	64547253	64547427	chr3_64547253_64547427
chr2	190575774	190585513	chr2_190575774_190585513
chr14	51204857	51205004	chr14_51204857_51205004
chr10	88231964	88260500	chr10_88231964_88260500
chrX	138642899	138643014	chrX_138642899_138643014
chr3	188933080	188956698	chr3_188933080_188956698
chr21	47571277	47571471	chr21_47571277_47571471
chr1	207297519	207297711	chr1_207297519_207297711
chr2	223781036	223789313	chr2_223781036_223789313
chr17	79871787	79871962	chr17_79871787_79871962
chr4	1221986	1232125	chr4_1221986_1232125
chr19	40964061	40964452	chr19_40964061_40964452
chr4	74274310	74275204	chr4_74274310_74275204
chr11	63173968	63174183	chr11_63173968_63174183
chr1	46074009	46074326	chr1_46074009_46074326
chr12	57000030	57000517	chr12_57000030_57000517
chr19	5047486	5082515	chr19_5047486_5082515
chr3	186449333	186450463	chr3_186449333_186450463
chr19	2271953	2272055	chr19_2271953_2272055
chr1	149931602	149936274	chr1_149931602_149936274
chr2	74654743	74655394	chr2_74654743_74655394
chr2	242610820	242610956	chr2_242610820_242610956
chr1	97564044	97564188	chr1_97564044_97564188
chr7	108119627	108119823	chr7_108119627_108119823
chr10	27311486	27322306	chr10_27311486_27322306
chr4	76721770	76721952	chr4_76721770_76721952
chr18	9512988	9525849	chr18_9512988_9525849
chr17	169210	171206	chr17_169210_171206
chr2	216283964	216299547	chr2_216283964_216299547
chr10	70530962	70531202	chr10_70530962_70531202
chr15	26026165	26026370	chr15_26026165_26026370
chr12	28458581	28544344	chr12_28458581_28544344
chr2	181846744	181848820	chr2_181846744_181848820
chr7	2402279	2402399	chr7_2402279_2402399
chr1	8075367	8075752	chr1_8075367_8075752
chr3	63898263	63898901	chr3_63898263_63898901
chr2	219613558	219614110	chr2_219613558_219614110
chr2	201515696	201515924	chr2_201515696_201515924
chr7	99621041	99621930	chr7_99621041_99621930
chr8	61653817	61693989	chr8_61653817_61693989
chr18	671451	671598	chr18_671451_671598
chr15	77344726	77348597	chr15_77344726_77348597
chr14	39623311	39623414	chr14_39623311_39623414
chr19	41119309	41119435	chr19_41119309_41119435
chr1	196648752	196648923	chr1_196648752_196648923
chr17	75138727	75139741	chr17_75138727_75139741
chr15	58855922	58856065	chr15_58855922_58856065
chr1	171493959	171502100	chr1_171493959_171502100
chr8	125555362	125559354	chr8_125555362_125559354
chr14	45644273	45658565	chr14_45644273_45658565
chr22	45944492	45944624	chr22_45944492_45944624
chr11	33307958	33309057	chr11_33307958_33309057
chr5	79057780	79057957	chr5_79057780_79057957
chr2	131829427	131840230	chr2_131829427_131840230
chr12	21358801	21377773	chr12_21358801_21377773
chr6	143457971	143486320	chr6_143457971_143486320
chr20	34144743	34144880	chr20_34144743_34144880
chr12	2931959	2933418	chr12_2931959_2933418
chrX	132826396	132826522	chrX_132826396_132826522
chr12	111907911	111947802	chr12_111907911_111947802
chr6	44194999	44200165	chr6_44194999_44200165
chr2	74654752	74655394	chr2_74654752_74655394
chr10	372945	373116	chr10_372945_373116
chr12	53455253	53455417	chr12_53455253_53455417
chr2	211452781	211481265	chr2_211452781_211481265
chr12	9227155	9229532	chr12_9227155_9229532
chr16	24909294	24909430	chr16_24909294_24909430
chr7	11021998	11030474	chr7_11021998_11030474
chr4	39739039	39776553	chr4_39739039_39776553
chr2	44041615	44051571	chr2_44041615_44051571
chr3	52833387	52833504	chr3_52833387_52833504
chr10	89048198	89096646	chr10_89048198_89096646
chr4	155508535	155508663	chr4_155508535_155508663
chr12	28603093	28605587	chr12_28603093_28605587
chr4	186547985	186560189	chr4_186547985_186560189
chr19	39924437	39926246	chr19_39924437_39926246
chr6	152472687	152472825	chr6_152472687_152472825
chr7	70227855	70236630	chr7_70227855_70236630
chr6	32154784	32155018	chr6_32154784_32155018
chr6	107824860	107827631	chr6_107824860_107827631
chr14	53003436	53011089	chr14_53003436_53011089
chr6	86328535	86329135	chr6_86328535_86329135
chr1	6522053	6522234	chr1_6522053_6522234
chr1	93671066	93698150	chr1_93671066_93698150
chr1	196682864	196697652	chr1_196682864_196697652
chr13	41943225	41946966	chr13_41943225_41946966
chr14	64447703	64467437	chr14_64447703_64467437
chr10	75559248	75559355	chr10_75559248_75559355
chr3	148773089	148793834	chr3_148773089_148793834
chr16	69404385	69406258	chr16_69404385_69406258
chr12	103288512	103288696	chr12_103288512_103288696
chr12	133311855	133311991	chr12_133311855_133311991
chr13	46594583	46594692	chr13_46594583_46594692
chr11	110306557	110306682	chr11_110306557_110306682
chr3	186437893	186445133	chr3_186437893_186445133
chr14	73569899	73577863	chr14_73569899_73577863
chr14	39648294	39648666	chr14_39648294_39648666
chr3	111692664	111692797	chr3_111692664_111692797
chr16	19234366	19236160	chr16_19234366_19236160
chr2	201533337	201533526	chr2_201533337_201533526
chr2	73474889	73475054	chr2_73474889_73475054
chr2	58311223	58316858	chr2_58311223_58316858
chr10	96701614	96709041	chr10_96701614_96709041
chr14	35261980	35331528	chr14_35261980_35331528
chr8	68066258	68071372	chr8_68066258_68071372
chr19	47233988	47242145	chr19_47233988_47242145
chr18	60206913	60242783	chr18_60206913_60242783
chr2	152371331	152371442	chr2_152371331_152371442
chrX	76907603	76940498	chrX_76907603_76940498
chr2	99976698	99988193	chr2_99976698_99988193
chr19	11134193	11134307	chr19_11134193_11134307
chr7	29070192	29070375	chr7_29070192_29070375
chr10	22171210	22218070	chr10_22171210_22218070
chr2	71838374	71840540	chr2_71838374_71840540
chr7	45765663	45765782	chr7_45765663_45765782
chr2	27671781	27671898	chr2_27671781_27671898
chr9	128691933	128697886	chr9_128691933_128697886
chr7	102962378	102963241	chr7_102962378_102963241
chr7	15405138	15405847	chr7_15405138_15405847
chr18	10871250	10871413	chr18_10871250_10871413
chr1	57341734	57378298	chr1_57341734_57378298
chr4	107216250	107230146	chr4_107216250_107230146
chr1	245018593	245018725	chr1_245018593_245018725
chr2	180347998	180348161	chr2_180347998_180348161
chr17	48268743	48268851	chr17_48268743_48268851
chr1	78381739	78401729	chr1_78381739_78401729
chr1	161192947	161193139	chr1_161192947_161193139
chr10	34558584	34558827	chr10_34558584_34558827
chr4	89358056	89358933	chr4_89358056_89358933
chr9	75520873	75555168	chr9_75520873_75555168
chr2	216259250	216259442	chr2_216259250_216259442
chr2	216230227	216240116	chr2_216230227_216240116
chr12	57595279	57595402	chr12_57595279_57595402
chr12	26703179	26755639	chr12_26703179_26755639
chr1	230824308	230824476	chr1_230824308_230824476
chr2	224847397	224847498	chr2_224847397_224847498
chr16	2225500	2225623	chr16_2225500_2225623
chr19	6686331	6686756	chr19_6686331_6686756
chr2	233684536	233684695	chr2_233684536_233684695
chr2	239082174	239103511	chr2_239082174_239103511
chr1	196705953	196706790	chr1_196705953_196706790
chr10	96707535	96709041	chr10_96707535_96709041
chr4	70723432	70725766	chr4_70723432_70725766
chr5	118860910	118861718	chr5_118860910_118861718
chr15	45668798	45669017	chr15_45668798_45669017
chrX	153764151	153774378	chrX_153764151_153774378
chr3	100565215	100566517	chr3_100565215_100566517
chr1	235357327	235377341	chr1_235357327_235377341
chr7	158662545	158669382	chr7_158662545_158669382
chr15	91456502	91456604	chr15_91456502_91456604
chr4	155488744	155489646	chr4_155488744_155489646
chr19	2042425	2043581	chr19_2042425_2043581
chr12	104341088	104341208	chr12_104341088_104341208
chr18	46145908	46146116	chr18_46145908_46146116
chr2	102407181	102472600	chr2_102407181_102472600
chr1	117944807	117963271	chr1_117944807_117963271
chr1	97658624	97658804	chr1_97658624_97658804
chr1	155891165	155891709	chr1_155891165_155891709
chr1	21083658	21103243	chr1_21083658_21103243
chr15	80181434	80181696	chr15_80181434_80181696
chr4	74281972	74285356	chr4_74281972_74285356
chr8	74585341	74652103	chr8_74585341_74652103
chr5	68800003	68800121	chr5_68800003_68800121
chr13	46652934	46661955	chr13_46652934_46661955
chr7	8062112	8110761	chr7_8062112_8110761
chr6	7176887	7182315	chr6_7176887_7182315
chr1	196927020	196927203	chr1_196927020_196927203
chr2	24493539	24498718	chr2_24493539_24498718
chr22	47022647	47022858	chr22_47022647_47022858
chr4	25146395	25146755	chr4_25146395_25146755
chr6	161139325	161162449	chr6_161139325_161162449
chr21	46901876	46907423	chr21_46901876_46907423
chr1	10659294	10659423	chr1_10659294_10659423
chr2	10263862	10263979	chr2_10263862_10263979
chrX	96327939	96396793	chrX_96327939_96396793
chr3	197273231	197273357	chr3_197273231_197273357
chr3	39942277	39942417	chr3_39942277_39942417
chr1	150195511	150201570	chr1_150195511_150201570
chr12	46355482	46357971	chr12_46355482_46357971
chr12	39730897	39751239	chr12_39730897_39751239
chr11	60666620	60666776	chr11_60666620_60666776
chr3	134825289	134851891	chr3_134825289_134851891
chr12	9221335	9246175	chr12_9221335_9246175
chr10	5011013	5011136	chr10_5011013_5011136
chr17	42429382	42429616	chr17_42429382_42429616
chr2	138758487	138762795	chr2_138758487_138762795
chr10	96701614	96741127	chr10_96701614_96741127
chr1	62321701	62350080	chr1_62321701_62350080
chr1	180366650	180382606	chr1_180366650_180382606
chrX	134993350	134993491	chrX_134993350_134993491
chr19	55742141	55742252	chr19_55742141_55742252
chr10	5014392	5014941	chr10_5014392_5014941
chr9	4844524	4849550	chr9_4844524_4849550
chr1	184671944	184706845	chr1_184671944_184706845
chr11	18267456	18269562	chr11_18267456_18269562
chr3	196214269	196215554	chr3_196214269_196215554
chr1	206769066	206769187	chr1_206769066_206769187
chr11	116701488	116701612	chr11_116701488_116701612
chr17	74078130	74078330	chr17_74078130_74078330
chr12	56510583	56510714	chr12_56510583_56510714
chr10	12123470	12133683	chr10_12123470_12133683
chr4	17963525	17974508	chr4_17963525_17974508
chr9	110084263	110087285	chr9_110084263_110087285
chr10	96731860	96732002	chr10_96731860_96732002
chr3	171830241	171830380	chr3_171830241_171830380
chr22	41513190	41562670	chr22_41513190_41562670
chr3	46944015	46944157	chr3_46944015_46944157
chr3	122269430	122269649	chr3_122269430_122269649
chr22	24620812	24620963	chr22_24620812_24620963
chr13	76397700	76398009	chr13_76397700_76398009
chr11	18257523	18258263	chr11_18257523_18258263
chr18	66541905	66542022	chr18_66541905_66542022
chr5	122881110	122893258	chr5_122881110_122893258
chr4	38053519	38104778	chr4_38053519_38104778
chr13	94938602	94958377	chr13_94938602_94958377
chr7	151329154	151372723	chr7_151329154_151372723
chr9	33960823	33996331	chr9_33960823_33996331
chr21	47542788	47544627	chr21_47542788_47544627
chr4	74275071	74276126	chr4_74275071_74276126
chr6	3076997	3089891	chr6_3076997_3089891
chr6	3737312	3738382	chr6_3737312_3738382
chr13	107164876	107165160	chr13_107164876_107165160
chr12	46211452	46215270	chr12_46211452_46215270
chr2	223464646	223464802	chr2_223464646_223464802
chr5	43609244	43628489	chr5_43609244_43628489
chr8	9437668	9473187	chr8_9437668_9473187
chr16	2225834	2225954	chr16_2225834_2225954
chr1	174188262	174190302	chr1_174188262_174190302
chr4	184114751	184130178	chr4_184114751_184130178
chr19	35510094	35510213	chr19_35510094_35510213
chr18	45391429	45423180	chr18_45391429_45423180
chr9	33886878	33900269	chr9_33886878_33900269
chr1	186315266	186315419	chr1_186315266_186315419
chr2	192265107	192265561	chr2_192265107_192265561
chr18	77804285	77805749	chr18_77804285_77805749
chr20	2637541	2637691	chr20_2637541_2637691
chr17	41852079	41852306	chr17_41852079_41852306
chr4	100047631	100047744	chr4_100047631_100047744
chr21	47536683	47537850	chr21_47536683_47537850
chr12	96356132	96356257	chr12_96356132_96356257
chr3	57561274	57570191	chr3_57561274_57570191
chr12	19422703	19440490	chr12_19422703_19440490
chr1	180953812	180962561	chr1_180953812_180962561
chr19	5047486	5047680	chr19_5047486_5047680
chr2	211069304	211069406	chr2_211069304_211069406
chr10	93718911	93719012	chr10_93718911_93719012
chr7	50737418	50742355	chr7_50737418_50742355
chr2	191865799	191874730	chr2_191865799_191874730
chr1	59811918	59812070	chr1_59811918_59812070
chr12	6977673	6977800	chr12_6977673_6977800
chr8	141900641	141900868	chr8_141900641_141900868
chr17	19561057	19561175	chr17_19561057_19561175
chr1	155408117	155408859	chr1_155408117_155408859
chr13	46553947	46563232	chr13_46553947_46563232
chr1	110173304	110173415	chr1_110173304_110173415
chr6	43271982	43272110	chr6_43271982_43272110
chr1	113245184	113245741	chr1_113245184_113245741
chr20	3180646	3180748	chr20_3180646_3180748
chr4	22390710	22394313	chr4_22390710_22394313
chr20	30309541	30309646	chr20_30309541_30309646
chr19	33902577	33954968	chr19_33902577_33954968
chr7	99621041	99627998	chr7_99621041_99627998
chr17	64216671	64222242	chr17_64216671_64222242
chr2	10059169	10059949	chr2_10059169_10059949
chr1	196642986	196711181	chr1_196642986_196711181
chr1	245927342	245927451	chr1_245927342_245927451
chr9	35813441	35813546	chr9_35813441_35813546
chr4	155488744	155490459	chr4_155488744_155490459
chr8	145660045	145660193	chr8_145660045_145660193
chr1	196434422	196461471	chr1_196434422_196461471
chr4	100265901	100266018	chr4_100265901_100266018
chr3	133483718	133485277	chr3_133483718_133485277
chr6	43023282	43023745	chr6_43023282_43023745
chr4	155526048	155526218	chr4_155526048_155526218
chr15	41226915	41227021	chr15_41226915_41227021
chr2	33525517	33525640	chr2_33525517_33525640
chr22	37457215	37457393	chr22_37457215_37457393
chr4	74283247	74284028	chr4_74283247_74284028
chr22	43894114	43898637	chr22_43894114_43898637
chr12	104682708	104682818	chr12_104682708_104682818
chr2	231940224	231951895	chr2_231940224_231951895
chr12	103260373	103288696	chr12_103260373_103288696
chr1	196694250	196697652	chr1_196694250_196697652
chr6	30890226	30890331	chr6_30890226_30890331
chr20	43567389	43567571	chr20_43567389_43567571
chr13	31377729	31377888	chr13_31377729_31377888
chr9	113703700	113735838	chr9_113703700_113735838
chr10	96805566	96827448	chr10_96805566_96827448
chr7	155593032	155593151	chr7_155593032_155593151
chr3	183560085	183562114	chr3_183560085_183562114
chr5	131923253	131953986	chr5_131923253_131953986
chr1	150825237	150830936	chr1_150825237_150830936
chr6	168271062	168299147	chr6_168271062_168299147
chr4	74280751	74282070	chr4_74280751_74282070
chr1	51171457	51267349	chr1_51171457_51267349
chr5	6742602	6742710	chr5_6742602_6742710
chr1	108226109	108322114	chr1_108226109_108322114
chrX	133087076	133087238	chrX_133087076_133087238
chr19	7267355	7267907	chr19_7267355_7267907
chr5	75993811	75998415	chr5_75993811_75998415
chr10	5838725	5842668	chr10_5838725_5842668
chr13	72049147	72049272	chr13_72049147_72049272
chr3	169840378	169847340	chr3_169840378_169847340
chr15	101983760	101983865	chr15_101983760_101983865
chr2	216239936	216244040	chr2_216239936_216244040
chr1	207504452	207504641	chr1_207504452_207504641
chr15	25207260	25213229	chr15_25207260_25213229
chr9	140648622	140712590	chr9_140648622_140712590
chr11	11454167	11470483	chr11_11454167_11470483
chr1	109893550	109898091	chr1_109893550_109898091
chr2	192141612	192141756	chr2_192141612_192141756
chr9	14639893	14680160	chr9_14639893_14680160
chr2	165600196	165600385	chr2_165600196_165600385
chr17	17127112	17127235	chr17_17127112_17127235
chr12	28603093	28637098	chr12_28603093_28637098
chr5	56542126	56545403	chr5_56542126_56545403
chr10	34759012	34806087	chr10_34759012_34806087
chr6	43271982	43272154	chr6_43271982_43272154
chr1	16946180	16946339	chr1_16946180_16946339
chrX	17024343	17047746	chrX_17024343_17047746
chr17	27448564	27448741	chr17_27448564_27448741
chr2	102792105	102792235	chr2_102792105_102792235
chr4	57906989	57907099	chr4_57906989_57907099
chr3	100566445	100568963	chr3_100566445_100568963
chr4	74281972	74283386	chr4_74281972_74283386
chr9	114337013	114359712	chr9_114337013_114359712
chr9	74865757	74865901	chr9_74865757_74865901
chr2	170487283	170489757	chr2_170487283_170489757
chr11	61133516	61135470	chr11_61133516_61135470
chr1	27269150	27269556	chr1_27269150_27269556
chr6	4126368	4128065	chr6_4126368_4128065
chr3	125172653	125176209	chr3_125172653_125176209
chr12	6970116	6970270	chr12_6970116_6970270
chr1	171753179	171753302	chr1_171753179_171753302
chr22	18291609	18293579	chr22_18291609_18293579
chr4	187584452	187630999	chr4_187584452_187630999
chr7	87031639	87032450	chr7_87031639_87032450
chr7	73008603	73014025	chr7_73008603_73014025
chr1	47611825	47611969	chr1_47611825_47611969
chr1	144918832	144918991	chr1_144918832_144918991
chr1	15287179	15287371	chr1_15287179_15287371
chr2	215632205	215634036	chr2_215632205_215634036
chr14	50255863	50304924	chr14_50255863_50304924
chrX	1531624	1531747	chrX_1531624_1531747
chr6	149699153	149700654	chr6_149699153_149700654
chr21	46925880	46925985	chr21_46925880_46925985
chr11	6461237	6461394	chr11_6461237_6461394
chr4	113568354	113568705	chr4_113568354_113568705
chr4	185709770	185724700	chr4_185709770_185724700
chr6	84055891	84056053	chr6_84055891_84056053
chr19	12842056	12842157	chr19_12842056_12842157
chr3	126075947	126076079	chr3_126075947_126076079
chr12	21325583	21358967	chr12_21325583_21358967
chr5	68804967	68809936	chr5_68804967_68809936
chr3	165503932	165504099	chr3_165503932_165504099
chr14	93178003	93179216	chr14_93178003_93179216
chr5	78260238	78281381	chr5_78260238_78281381
chr10	96802646	96802834	chr10_96802646_96802834
chr12	70149163	70178595	chr12_70149163_70178595
chr22	46085591	46114373	chr22_46085591_46114373
chr12	57598409	57598532	chr12_57598409_57598532
chr2	216238044	216248907	chr2_216238044_216248907
chr5	127510232	127518633	chr5_127510232_127518633
chr4	83799882	83803090	chr4_83799882_83803090
chr6	33269605	33271731	chr6_33269605_33271731
chr19	39200034	39200982	chr19_39200034_39200982
chr6	128718710	128718833	chr6_128718710_128718833
chr12	113831913	113834969	chr12_113831913_113834969
chr3	169694733	169703653	chr3_169694733_169703653
chr2	148653869	148657467	chr2_148653869_148657467
chr12	96617342	96617551	chr12_96617342_96617551
chr10	115910850	115917439	chr10_115910850_115917439
chr7	27668989	27689252	chr7_27668989_27689252
chr15	83826166	83832827	chr15_83826166_83832827
chr5	11732247	11732384	chr5_11732247_11732384
chr1	59805629	59844509	chr1_59805629_59844509
chr14	104263707	104263855	chr14_104263707_104263855
chr20	33868456	33868625	chr20_33868456_33868625
chr13	48830312	48832372	chr13_48830312_48832372
chr3	12434112	12434251	chr3_12434112_12434251
chr2	97399255	97400263	chr2_97399255_97400263
chr6	16326624	16328701	chr6_16326624_16328701
chr1	46082375	46082491	chr1_46082375_46082491
chr3	51967723	51968567	chr3_51967723_51968567
chr2	62974529	62998527	chr2_62974529_62998527
chr4	52740436	52744020	chr4_52740436_52744020
chr13	32835752	32841496	chr13_32835752_32841496
chr6	13632601	13644961	chr6_13632601_13644961
chr16	72845475	72845937	chr16_72845475_72845937
chr19	30477188	30477324	chr19_30477188_30477324
chr8	18622958	18662408	chr8_18622958_18662408
chr11	65307715	65307853	chr11_65307715_65307853
chr6	43487576	43487681	chr6_43487576_43487681
chr1	56977647	56977824	chr1_56977647_56977824
chr9	71114142	71114277	chr9_71114142_71114277
chr16	72091290	72092254	chr16_72091290_72092254
chr14	73181130	73198642	chr14_73181130_73198642
chr1	47400851	47401194	chr1_47400851_47401194
chr8	59358627	59358747	chr8_59358627_59358747
chr4	74277712	74284028	chr4_74277712_74284028
chr5	180666066	180666582	chr5_180666066_180666582
chr1	60019795	60019899	chr1_60019795_60019899
chr9	127738392	127765494	chr9_127738392_127765494
chr8	27373234	27401761	chr8_27373234_27401761
chr14	74976793	74976916	chr14_74976793_74976916
chr20	56139224	56139669	chr20_56139224_56139669
chr2	165476196	165476329	chr2_165476196_165476329
chr16	67916860	67917080	chr16_67916860_67917080
chr17	1438475	1438586	chr17_1438475_1438586
chr12	123983090	123984083	chr12_123983090_123984083
chr2	128479409	128526575	chr2_128479409_128526575
chr6	18399729	18427916	chr6_18399729_18427916
chr9	127064214	127064333	chr9_127064214_127064333
chr3	133483025	133494461	chr3_133483025_133494461
chr12	122281615	122292698	chr12_122281615_122292698
chr12	112303053	112308984	chr12_112303053_112308984
chr7	44268986	44269100	chr7_44268986_44269100
chr8	136554896	136561143	chr8_136554896_136561143
chr4	74272345	74276126	chr4_74272345_74276126
chr13	51948967	51950183	chr13_51948967_51950183
chr9	124538670	124538856	chr9_124538670_124538856
chrX	76907603	76920267	chrX_76907603_76920267
chr15	60780790	60780945	chr15_60780790_60780945
chr18	3126698	3134822	chr18_3126698_3134822
chr14	50255863	50262662	chr14_50255863_50262662
chr1	111702001	111703918	chr1_111702001_111703918
chr12	26540366	26540527	chr12_26540366_26540527
chr13	101077886	101101559	chr13_101077886_101101559
chr10	50952039	50952168	chr10_50952039_50952168
chr11	77396149	77404656	chr11_77396149_77404656
chr9	113703700	113704448	chr9_113703700_113704448
chr22	36627385	36627512	chr22_36627385_36627512
chr3	133478018	133478173	chr3_133478018_133478173
chr3	130399456	130449286	chr3_130399456_130449286
chr15	100173182	100173378	chr15_100173182_100173378
chr7	94047810	94049598	chr7_94047810_94049598
chr9	114341075	114348445	chr9_114341075_114348445
chr19	7794564	7794706	chr19_7794564_7794706
chr7	151970789	151970952	chr7_151970789_151970952
chr1	57415227	57422583	chr1_57415227_57422583
chr7	111127293	111201979	chr7_111127293_111201979
chr6	131276244	131277639	chr6_131276244_131277639
chr11	77386080	77404656	chr11_77386080_77404656
chr17	73601702	73601807	chr17_73601702_73601807
chr3	114693212	114790261	chr3_114693212_114790261
chr2	86354283	86355114	chr2_86354283_86355114
chr1	60091659	60104047	chr1_60091659_60104047
chr4	74277712	74282070	chr4_74277712_74282070
chr11	111486966	111491126	chr11_111486966_111491126
chr13	46625887	46626066	chr13_46625887_46626066
chr2	32678875	32679010	chr2_32678875_32679010
chr1	60073474	60125965	chr1_60073474_60125965
chr5	94134717	94134837	chr5_94134717_94134837
chr6	130454596	130454766	chr6_130454596_130454766
chr16	19627435	19702793	chr16_19627435_19702793
chr1	150967052	150967175	chr1_150967052_150967175
chr3	9466150	9477590	chr3_9466150_9477590
chr17	64210570	64210768	chr17_64210570_64210768
chr4	139994607	139994721	chr4_139994607_139994721
chr20	62407030	62407315	chr20_62407030_62407315
chr6	43023634	43023745	chr6_43023634_43023745
chr17	79994259	79994639	chr17_79994259_79994639
chr16	30507417	30507887	chr16_30507417_30507887
chr17	64224137	64224314	chr17_64224137_64224314
chr3	197009549	197009716	chr3_197009549_197009716
chr5	159831815	159832142	chr5_159831815_159832142
chr6	32945533	32948241	chr6_32945533_32948241
chr7	72861593	72865324	chr7_72861593_72865324
chr11	121430227	121430366	chr11_121430227_121430366
chr3	122808014	122843190	chr3_122808014_122843190
chr3	132294615	132324049	chr3_132294615_132324049
chr7	15405138	15433804	chr7_15405138_15433804
chr18	7888103	7955412	chr18_7888103_7955412
chr10	76153898	76158337	chr10_76153898_76158337
chr10	106022835	106022939	chr10_106022835_106022939
chr15	57743697	57754090	chr15_57743697_57754090
chr19	6712267	6712417	chr19_6712267_6712417
chr15	89656955	89659752	chr15_89656955_89659752
chr5	68809774	68809936	chr5_68809774_68809936
chr4	47942779	47983517	chr4_47942779_47983517
chr8	68044185	68084790	chr8_68044185_68084790
chr2	174819600	174820960	chr2_174819600_174820960
chr16	30675535	30677862	chr16_30675535_30677862
chr19	48386833	48387042	chr19_48386833_48387042
chr1	186273239	186273389	chr1_186273239_186273389
chr10	27458872	27470510	chr10_27458872_27470510
chr13	94197515	94197674	chr13_94197515_94197674
chr12	133294575	133294706	chr12_133294575_133294706
chr4	74270832	74276126	chr4_74270832_74276126
chr4	40108519	40119644	chr4_40108519_40119644
chr1	211538810	211538921	chr1_211538810_211538921
chr5	172535626	172550205	chr5_172535626_172550205
chr7	87020904	87022383	chr7_87020904_87022383
chr11	95825055	95826681	chr11_95825055_95826681
chr7	65751497	65751696	chr7_65751497_65751696
chr16	74493579	74497377	chr16_74493579_74497377
chr1	155289584	155289719	chr1_155289584_155289719
chr1	155170687	155170795	chr1_155170687_155170795
chr15	57730182	57734676	chr15_57730182_57734676
chr15	91459890	91460075	chr15_91459890_91460075
chr11	68115314	68133170	chr11_68115314_68133170
chr7	26233194	26236101	chr7_26233194_26236101
chr6	7593966	7594080	chr6_7593966_7594080
chr13	48523617	48523738	chr13_48523617_48523738
chr1	44451293	44451420	chr1_44451293_44451420
chr8	97892025	97892233	chr8_97892025_97892233
chr8	27358442	27401761	chr8_27358442_27401761
chr20	56137126	56137308	chr20_56137126_56137308
chr3	52238708	52242263	chr3_52238708_52242263
chr9	98740342	98766983	chr9_98740342_98766983
chr3	136646825	136647069	chr3_136646825_136647069
chr10	96701614	96702098	chr10_96701614_96702098
chr11	10827635	10828366	chr11_10827635_10828366
chr11	70266505	70266616	chr11_70266505_70266616
chr6	168271062	168303066	chr6_168271062_168303066
chr1	196697475	196712758	chr1_196697475_196712758
chrX	66905851	66905968	chrX_66905851_66905968
chr5	177637132	177637273	chr5_177637132_177637273
chr10	76074424	76158337	chr10_76074424_76158337
chr8	52758220	52773806	chr8_52758220_52773806
chr5	11346483	11397315	chr5_11346483_11397315
chr6	38029368	38050233	chr6_38029368_38050233
chr17	74737038	74737146	chr17_74737038_74737146
chr7	94056499	94056607	chr7_94056499_94056607
chr1	205693053	205696933	chr1_205693053_205696933
chr13	74419963	74420510	chr13_74419963_74420510
chr3	48606807	48607081	chr3_48606807_48607081
chr5	149754179	149754374	chr5_149754179_149754374
chr1	21097422	21100103	chr1_21097422_21100103
chr4	75040222	75041120	chr4_75040222_75041120
chr2	17860125	17922996	chr2_17860125_17922996
chr19	49334924	49335989	chr19_49334924_49335989
chr10	96824556	96827448	chr10_96824556_96827448
chr1	229580660	229584937	chr1_229580660_229584937
chr10	96534814	96541754	chr10_96534814_96541754
chr6	38029368	38029551	chr6_38029368_38029551
chrX	106028294	106034464	chrX_106028294_106034464
chr17	36517593	36533668	chr17_36517593_36533668
chr12	21349879	21350122	chr12_21349879_21350122
chr7	91700218	91715000	chr7_91700218_91715000
chr3	185797605	185798964	chr3_185797605_185798964
chr15	85081762	85098301	chr15_85081762_85098301
chr4	100052654	100052915	chr4_100052654_100052915
chr3	52838025	52838173	chr3_52838025_52838173
chr17	19554859	19575269	chr17_19554859_19575269
chr19	10183599	10184111	chr19_10183599_10184111
chr9	75555063	75555168	chr9_75555063_75555168
chr17	46239830	46239931	chr17_46239830_46239931
chr1	246810440	246811339	chr1_246810440_246811339
chr22	29105993	29130715	chr22_29105993_29130715
chr9	5954015	5988545	chr9_5954015_5988545
chr12	26784798	26808785	chr12_26784798_26808785
chr1	196711004	196712758	chr1_196711004_196712758
chr7	94049852	94049960	chr7_94049852_94049960
chr3	171969049	171969331	chr3_171969049_171969331
chr6	11192577	11192679	chr6_11192577_11192679
chr8	30361802	30361953	chr8_30361802_30361953
chr3	10268054	10276343	chr3_10268054_10276343
chr7	151834043	151835880	chr7_151834043_151835880
chr12	21721798	21721943	chr12_21721798_21721943
chr3	13670663	13670792	chr3_13670663_13670792
chr17	64212905	64222242	chr17_64212905_64222242
chr1	60073474	60091721	chr1_60073474_60091721
chr11	57369507	57369642	chr11_57369507_57369642
chr10	70520763	70546449	chr10_70520763_70546449
chr12	21028168	21036536	chr12_21028168_21036536
chr4	110447555	110447657	chr4_110447555_110447657
chr10	61112029	61115703	chr10_61112029_61115703
chr1	865534	871276	chr1_865534_871276
chr12	104732916	104733051	chr12_104732916_104733051
chr7	138223401	138223548	chr7_138223401_138223548
chr5	179249957	179252226	chr5_179249957_179252226
chr6	33243843	33243952	chr6_33243843_33243952
chr2	33540210	33540336	chr2_33540210_33540336
chr22	23959761	23962802	chr22_23959761_23962802
chr4	74279136	74285356	chr4_74279136_74285356
chr18	77455224	77478016	chr18_77455224_77478016
chr1	46659112	46659235	chr1_46659112_46659235
chr15	75703832	75705386	chr15_75703832_75705386
chr17	27419360	27419474	chr17_27419360_27419474
chr7	73010482	73014025	chr7_73010482_73014025
chr4	177648931	177650900	chr4_177648931_177650900
chr18	9950391	9950565	chr18_9950391_9950565
chr2	44161328	44190845	chr2_44161328_44190845
chr12	70983743	71003119	chr12_70983743_71003119
chr11	70263118	70265962	chr11_70263118_70265962
chr11	65417227	65417522	chr11_65417227_65417522
chr3	53260771	53276258	chr3_53260771_53276258
chr2	211502425	211527921	chr2_211502425_211527921
chr21	42710304	42710428	chr21_42710304_42710428
chr15	68378643	68379088	chr15_68378643_68379088
chr11	70265851	70266616	chr11_70265851_70266616
chr2	216269111	216290008	chr2_216269111_216290008
chr1	18014067	18014242	chr1_18014067_18014242
chr14	75283633	75283810	chr14_75283633_75283810
chr6	22020567	22020771	chr6_22020567_22020771
chr3	133483718	133489416	chr3_133483718_133489416
chr12	6879384	6879510	chr12_6879384_6879510
chr22	24896074	24898181	chr22_24896074_24898181
chr12	7293837	7303659	chr12_7293837_7303659
chr1	66031228	66038132	chr1_66031228_66038132
chr6	52531186	52531316	chr6_52531186_52531316
chr7	97933732	97935750	chr7_97933732_97935750
chr2	243056789	243081039	chr2_243056789_243081039
chr6	151116991	151122005	chr6_151116991_151122005
chr13	46549417	46559896	chr13_46549417_46559896
chr15	53889275	53901789	chr15_53889275_53901789
chr10	70482211	70532856	chr10_70482211_70532856
chr15	89182825	89195305	chr15_89182825_89195305
chr15	91422900	91423004	chr15_91422900_91423004
chr11	73418464	73429763	chr11_73418464_73429763
chr12	11199618	11199787	chr12_11199618_11199787
chr3	186440225	186445133	chr3_186440225_186445133
chr9	113148177	113148354	chr9_113148177_113148354
chr1	24021149	24021281	chr1_24021149_24021281
chr10	113915621	113926273	chr10_113915621_113926273
chr17	55078215	55078353	chr17_55078215_55078353
chr12	100441307	100497729	chr12_100441307_100497729
chr17	75398140	75398785	chr17_75398140_75398785
chr17	7212933	7213119	chr17_7212933_7213119
chr7	50823583	50823753	chr7_50823583_50823753
chr16	8995938	8996044	chr16_8995938_8996044
chr3	93619647	93619773	chr3_93619647_93619773
chr17	48814320	48824063	chr17_48814320_48824063
chr7	138555902	138556108	chr7_138555902_138556108
chr3	30664690	30686407	chr3_30664690_30686407
chr20	33511125	33513569	chr20_33511125_33513569
chr8	54656136	54669216	chr8_54656136_54669216
chr12	69047891	69048032	chr12_69047891_69048032
chr1	45980178	45980309	chr1_45980178_45980309
chr10	7839009	7844817	chr10_7839009_7844817
chr19	55501389	55501560	chr19_55501389_55501560
chr8	126163412	126194498	chr8_126163412_126194498
chr1	12061457	12061611	chr1_12061457_12061611
chr12	75902255	75905292	chr12_75902255_75905292
chr1	28362054	28384605	chr1_28362054_28384605
chr9	35076053	35076428	chr9_35076053_35076428
chr1	35643589	35653691	chr1_35643589_35653691
chrX	153179231	153179333	chrX_153179231_153179333
chr18	8636250	8636355	chr18_8636250_8636355
chr8	71581040	71581233	chr8_71581040_71581233
chr14	56078736	56086030	chr14_56078736_56086030
chr10	12802946	12811798	chr10_12802946_12811798
chr12	12588561	12588719	chr12_12588561_12588719
chr2	54753508	54753703	chr2_54753508_54753703
chr2	71627241	71627648	chr2_71627241_71627648
chr3	186440225	186443049	chr3_186440225_186443049
chr1	196712581	196712758	chr1_196712581_196712758
chrX	153661276	153662066	chrX_153661276_153662066
chr6	152128977	152163922	chr6_152128977_152163922
chr4	166141085	166150065	chr4_166141085_166150065
chr20	62373221	62373409	chr20_62373221_62373409
chr4	128995614	128999117	chr4_128995614_128999117
chr2	232321711	232322511	chr2_232321711_232322511
chr1	226019479	226019660	chr1_226019479_226019660
chr18	37115421	37115579	chr18_37115421_37115579
chr12	9241795	9256996	chr12_9241795_9256996
chr4	123949340	124011860	chr4_123949340_124011860
chr17	48266263	48266636	chr17_48266263_48266636
chr17	7124242	7124377	chr17_7124242_7124377
chr6	53365229	53370294	chr6_53365229_53370294
chr18	54448763	54483375	chr18_54448763_54483375
chr1	32694099	32694210	chr1_32694099_32694210
chr13	96439260	96439409	chr13_96439260_96439409
chr1	232551239	232551371	chr1_232551239_232551371
chr2	37227728	37247979	chr2_37227728_37247979
chr9	127683407	127685502	chr9_127683407_127685502
chr7	5327436	5331452	chr7_5327436_5331452
chr3	192053149	192053253	chr3_192053149_192053253
chr1	196682864	196684899	chr1_196682864_196684899
chr3	101574746	101575853	chr3_101574746_101575853
chr7	26235466	26236278	chr7_26235466_26236278
chr5	179048134	179048242	chr5_179048134_179048242
chr8	146017376	146017525	chr8_146017376_146017525
chr13	46577273	46594692	chr13_46577273_46594692
chr17	80521229	80526077	chr17_80521229_80526077
chr17	19564439	19566812	chr17_19564439_19566812
chr1	3410934	3411063	chr1_3410934_3411063
chr2	144381701	144461093	chr2_144381701_144461093
chrX	128620994	128621114	chrX_128620994_128621114
chr3	130400334	130400435	chr3_130400334_130400435
chr3	186456887	186457203	chr3_186456887_186457203
chr22	18064179	18064289	chr22_18064179_18064289
chr17	79171356	79171511	chr17_79171356_79171511
chr18	9525717	9525849	chr18_9525717_9525849
chr3	52771601	52775515	chr3_52771601_52775515
chr1	94685813	94685948	chr1_94685813_94685948
chr3	63884074	63898901	chr3_63884074_63898901
chr5	139892412	139903825	chr5_139892412_139903825
chr8	52773404	52773806	chr8_52773404_52773806
chr5	145176004	145205763	chr5_145176004_145205763
chr11	27136998	27141392	chr11_27136998_27141392
chr12	53421798	53421972	chr12_53421798_53421972
chr11	47647225	47648679	chr11_47647225_47648679
chr5	11364807	11385341	chr5_11364807_11385341
chr14	75530053	75530172	chr14_75530053_75530172
chr2	190584297	190585513	chr2_190584297_190585513
chr1	27587446	27614352	chr1_27587446_27614352
chr22	31998197	32007826	chr22_31998197_32007826
chr1	97839116	97848017	chr1_97839116_97848017
chr12	6978554	6978720	chr12_6978554_6978720
chr7	99042411	99045896	chr7_99042411_99045896
chr1	6646090	6646262	chr1_6646090_6646262
chr7	148716083	148718239	chr7_148716083_148718239
chr4	38091552	38097711	chr4_38091552_38097711
chr3	186333473	186335139	chr3_186333473_186335139
chr3	169693395	169703653	chr3_169693395_169703653
chr7	26236934	26237352	chr7_26236934_26237352
chr6	108214685	108214859	chr6_108214685_108214859
chr11	120310837	120319923	chr11_120310837_120319923
chr7	26232870	26232993	chr7_26232870_26232993
chr2	135616830	135630211	chr2_135616830_135630211
chr16	67267421	67267559	chr16_67267421_67267559
chr6	160109157	160109274	chr6_160109157_160109274
chr4	22403053	22438264	chr4_22403053_22438264
chr7	79828540	79833148	chr7_79828540_79833148
chr12	80014855	80014987	chr12_80014855_80014987
chr3	192053149	192078327	chr3_192053149_192078327
chrX	132795757	132834056	chrX_132795757_132834056
chr10	875324	890995	chr10_875324_890995
chr14	23378691	23380612	chr14_23378691_23380612
chrX	70517311	70517437	chrX_70517311_70517437
chr1	57420358	57420500	chr1_57420358_57420500
chr20	33442598	33442726	chr20_33442598_33442726
chr6	41046767	41058048	chr6_41046767_41058048
chr6	31916150	31918180	chr6_31916150_31918180
chr16	85667519	85667738	chr16_85667519_85667738
chr9	116859782	116859886	chr9_116859782_116859886
chr7	156619298	156629579	chr7_156619298_156629579
chr6	31914383	31914502	chr6_31914383_31914502
chr3	52859187	52859901	chr3_52859187_52859901
chr17	49340634	49346265	chr17_49340634_49346265
chr8	141889569	141900868	chr8_141889569_141900868
chr3	119501147	119501259	chr3_119501147_119501259
chr16	48311248	48337216	chr16_48311248_48337216
chr14	67787976	67788127	chr14_67787976_67788127
chr12	80187642	80215970	chr12_80187642_80215970
chr9	123280704	123308068	chr9_123280704_123308068
chr19	41115651	41115777	chr19_41115651_41115777
chrX	15817994	15822320	chrX_15817994_15822320
chr9	127119042	127119194	chr9_127119042_127119194
chr14	39746137	39796226	chr14_39746137_39796226
chr19	49424410	49425189	chr19_49424410_49425189
chr2	152370831	152370942	chr2_152370831_152370942
chr3	25665787	25665936	chr3_25665787_25665936
chr1	82302569	82302742	chr1_82302569_82302742
chr17	79986559	79986671	chr17_79986559_79986671
chr11	68837897	68848967	chr11_68837897_68848967
chr1	46105881	46108171	chr1_46105881_46108171
chr4	122590756	122590879	chr4_122590756_122590879
chr8	10065342	10102733	chr8_10065342_10102733
chr6	136709530	136710655	chr6_136709530_136710655
chr7	104714065	104717880	chr7_104714065_104717880
chr4	151821200	151850217	chr4_151821200_151850217
chr3	186504062	186504254	chr3_186504062_186504254
chr7	35820818	35833632	chr7_35820818_35833632
chr10	97156859	97156976	chr10_97156859_97156976
chr19	8601958	8604830	chr19_8601958_8604830
chr14	21161809	21162026	chr14_21161809_21162026
chr7	635782	635941	chr7_635782_635941
chr19	37178015	37178169	chr19_37178015_37178169
chr18	47311566	47311721	chr18_47311566_47311721
chr11	67816761	67816904	chr11_67816761_67816904
chr14	89878277	89878834	chr14_89878277_89878834
chr9	99220660	99228060	chr9_99220660_99228060
chr17	79784152	79784255	chr17_79784152_79784255
chr1	82372701	82372915	chr1_82372701_82372915
chr13	101167680	101167821	chr13_101167680_101167821
chr11	61053785	61053902	chr11_61053785_61053902
chr4	57898591	57907099	chr4_57898591_57907099
chr1	151060665	151090615	chr1_151060665_151090615
chr5	179956274	179956388	chr5_179956274_179956388
chr2	171819348	171819456	chr2_171819348_171819456
chr22	31529595	31529700	chr22_31529595_31529700
chr19	41754418	41754725	chr19_41754418_41754725
chr3	110863745	110866331	chr3_110863745_110866331
chr7	1937835	1938026	chr7_1937835_1938026
chr6	25770699	25770846	chr6_25770699_25770846
chr5	80681435	80681575	chr5_80681435_80681575
chr17	4797819	4797928	chr17_4797819_4797928
chr1	1572043	1572160	chr1_1572043_1572160
chr1	155034720	155034845	chr1_155034720_155034845
chr16	20807691	20807811	chr16_20807691_20807811
chr13	78293666	78320990	chr13_78293666_78320990
chr1	224581529	224581715	chr1_224581529_224581715
chr19	5047486	5138081	chr19_5047486_5138081
chr6	117824929	117825142	chr6_117824929_117825142
chrX	54971871	54989815	chrX_54971871_54989815
chr19	45448396	45452117	chr19_45448396_45452117
chr4	155490459	155490665	chr4_155490459_155490665
chr5	33998745	34006004	chr5_33998745_34006004
chr2	99977610	99995891	chr2_99977610_99995891
chr12	16507164	16510633	chr12_16507164_16510633
chr4	82377804	82380668	chr4_82377804_82380668
chr14	39815107	39818181	chr14_39815107_39818181
chr15	93428744	93429484	chr15_93428744_93429484
chr15	53889275	53889471	chr15_53889275_53889471
chr12	112229864	112236046	chr12_112229864_112236046
chr7	73030400	73030507	chr7_73030400_73030507
chr4	74277712	74279351	chr4_74277712_74279351
chr8	42914234	42919358	chr8_42914234_42919358
chr9	110062421	110068928	chr9_110062421_110068928
chr13	46549417	46619651	chr13_46549417_46619651
chr10	96701614	96732002	chr10_96701614_96732002
chr17	19235381	19235538	chr17_19235381_19235538
chr2	225360548	225360683	chr2_225360548_225360683
chr8	30565588	30569605	chr8_30565588_30569605
chr16	88552346	88555561	chr16_88552346_88555561
chr1	196694250	196694427	chr1_196694250_196694427
chr14	95590532	95599840	chr14_95590532_95599840
chr3	169694733	169701041	chr3_169694733_169701041
chr4	47942779	47954720	chr4_47942779_47954720
chr1	28817462	28819603	chr1_28817462_28819603
chr11	76250684	76250789	chr11_76250684_76250789
chr10	3822464	3823832	chr10_3822464_3823832
chr2	153535865	153535986	chr2_153535865_153535986
chr15	63998978	64008672	chr15_63998978_64008672
chr5	88100414	88119747	chr5_88100414_88119747
chr17	37234165	37239793	chr17_37234165_37239793
chr2	56104880	56105000	chr2_56104880_56105000
chr6	31378574	31378804	chr6_31378574_31378804
chr1	207297266	207307937	chr1_207297266_207307937
chr12	122281615	122281738	chr12_122281615_122281738
chr7	127724775	127724899	chr7_127724775_127724899
chr17	79784124	79784255	chr17_79784124_79784255
chr2	188361607	188368497	chr2_188361607_188368497
chr19	48646799	48647220	chr19_48646799_48647220
chr2	54093221	54093360	chr2_54093221_54093360
chrX	153669542	153669698	chrX_153669542_153669698
chr3	186437893	186443049	chr3_186437893_186443049
chr12	103306568	103306676	chr12_103306568_103306676
chr11	86267594	86270865	chr11_86267594_86270865
chr19	6686476	6686756	chr19_6686476_6686756
chr10	102697158	102703885	chr10_102697158_102703885
chr3	138244331	138256189	chr3_138244331_138256189
chr17	38074615	38074786	chr17_38074615_38074786
chr4	140046317	140060651	chr4_140046317_140060651
chr21	46925880	46926044	chr21_46925880_46926044
chr1	196642107	196659369	chr1_196642107_196659369
chr2	40655612	40657444	chr2_40655612_40657444
chr7	95838149	95926263	chr7_95838149_95926263
chr8	38693679	38697785	chr8_38693679_38697785
chr19	41117764	41117890	chr19_41117764_41117890
chr10	96818091	96818268	chr10_96818091_96818268
chr1	159683133	159683292	chr1_159683133_159683292
chr8	18490122	18490316	chr8_18490122_18490316
chr3	21706377	21706520	chr3_21706377_21706520
chr16	80718434	80719026	chr16_80718434_80719026
chr9	133303744	133303876	chr9_133303744_133303876
chr19	3651823	3661999	chr19_3651823_3661999
chr9	110068659	110074018	chr9_110068659_110074018
chr1	93070863	93170301	chr1_93070863_93170301
chr17	45695715	45696530	chr17_45695715_45696530
chr2	211504719	211541860	chr2_211504719_211541860
chr12	48369745	48369853	chr12_48369745_48369853
chr10	225933	226068	chr10_225933_226068
chr15	44843073	44843720	chr15_44843073_44843720
chr3	9833241	9833895	chr3_9833241_9833895
chr12	56871443	56874171	chr12_56871443_56874171
chr12	121706440	121712388	chr12_121706440_121712388
chr19	18258252	18258434	chr19_18258252_18258434
chr15	48888479	48905289	chr15_48888479_48905289
chr1	111492472	111492745	chr1_111492472_111492745
chr1	200729966	200730226	chr1_200729966_200730226
chr2	211481146	211481265	chr2_211481146_211481265
chr11	69486413	69486516	chr11_69486413_69486516
chr11	16339991	16362798	chr11_16339991_16362798
chr10	21124441	21129778	chr10_21124441_21129778
chr5	180666066	180666177	chr5_180666066_180666177
chr6	3076997	3078169	chr6_3076997_3078169
chr11	77409531	77413540	chr11_77409531_77413540
chr21	46895389	46917575	chr21_46895389_46917575
chr2	136527338	136528305	chr2_136527338_136528305
chr5	179146668	179146782	chr5_179146668_179146782
chr2	191765289	191789319	chr2_191765289_191789319
chr3	37107585	37107714	chr3_37107585_37107714
chr5	78411589	78411722	chr5_78411589_78411722
chr12	53861004	53862616	chr12_53861004_53862616
chr10	96740939	96741127	chr10_96740939_96741127
chr12	9251202	9262631	chr12_9251202_9262631
chr7	143904785	143904897	chr7_143904785_143904897
chr14	31596990	31641328	chr14_31596990_31641328
chr5	132439556	132439718	chr5_132439556_132439718
chr4	47945197	47945305	chr4_47945197_47945305
chr7	26232870	26237486	chr7_26232870_26237486
chr10	22171210	22209892	chr10_22171210_22209892
chr8	105405011	105436617	chr8_105405011_105436617
chr3	57431757	57509611	chr3_57431757_57509611
chr9	75531835	75555168	chr9_75531835_75555168
chr1	196694250	196715129	chr1_196694250_196715129
chr1	28931883	28948677	chr1_28931883_28948677
chr2	172291592	172333460	chr2_172291592_172333460
chr17	41570812	41570957	chr17_41570812_41570957
chr9	127302311	127302466	chr9_127302311_127302466
chr6	161143439	161162449	chr6_161143439_161162449
chr15	32935786	32936019	chr15_32935786_32936019
chr14	35269429	35331528	chr14_35269429_35331528
chr19	41119821	41119944	chr19_41119821_41119944
chr9	104188712	104188836	chr9_104188712_104188836
chr2	192141612	192194755	chr2_192141612_192194755
chr3	98482283	98482421	chr3_98482283_98482421
chr2	37362626	37364160	chr2_37362626_37364160
chr22	21983890	21984050	chr22_21983890_21984050
chr2	182774625	182778660	chr2_182774625_182778660
chr3	16336362	16345099	chr3_16336362_16345099
chr3	188242452	188242575	chr3_188242452_188242575
chr12	14944102	14944204	chr12_14944102_14944204
chr2	27716654	27716796	chr2_27716654_27716796
chr21	40630412	40646398	chr21_40630412_40646398
chr16	3535083	3535209	chr16_3535083_3535209
chr1	52237741	52238395	chr1_52237741_52238395
chr13	96636057	96651561	chr13_96636057_96651561
chr1	155408117	155429689	chr1_155408117_155429689
chr8	103299660	103300494	chr8_103299660_103300494
chr7	66489886	66515053	chr7_66489886_66515053
chr19	10685579	10685705	chr19_10685579_10685705
chr16	72984367	72984864	chr16_72984367_72984864
chr2	25043489	25043592	chr2_25043489_25043592
chr2	230020533	230020680	chr2_230020533_230020680
chr9	19120877	19121163	chr9_19120877_19121163
chr1	22077999	22084276	chr1_22077999_22084276
chr1	82302569	82402521	chr1_82302569_82402521
chr12	7267725	7272149	chr12_7267725_7272149
chr2	136527338	136530117	chr2_136527338_136530117
chr19	10099799	10100198	chr19_10099799_10100198
chr20	16336974	16362392	chr20_16336974_16362392
chr12	21028168	21054401	chr12_21028168_21054401
chr12	121747503	121773526	chr12_121747503_121773526
chr14	35522483	35522657	chr14_35522483_35522657
chr6	64404470	64410356	chr6_64404470_64410356
chr7	40027197	40041630	chr7_40027197_40041630
chr16	4524226	4524423	chr16_4524226_4524423
chr5	98204198	98208259	chr5_98204198_98208259
chr6	18236682	18258636	chr6_18236682_18258636
chr1	214184863	214185058	chr1_214184863_214185058
chr9	7128065	7128236	chr9_7128065_7128236
chr7	107838399	107864280	chr7_107838399_107864280
chr4	9982215	9998565	chr4_9982215_9998565
chr21	27394155	27425664	chr21_27394155_27425664
chr7	99955842	99956702	chr7_99955842_99956702
chr21	46893808	46917575	chr21_46893808_46917575
chr16	68845586	68849662	chr16_68845586_68849662
chr12	72027934	72041593	chr12_72027934_72041593
chr6	44115113	44115237	chr6_44115113_44115237
chr7	94047035	94047143	chr7_94047035_94047143
chr21	46916413	46917006	chr21_46916413_46917006
chr14	102368055	102372866	chr14_102368055_102372866
chr19	41919953	41920062	chr19_41919953_41920062
chr12	21294447	21294592	chr12_21294447_21294592
chr16	67605050	67605167	chr16_67605050_67605167
chr7	26233194	26233314	chr7_26233194_26233314
chr17	26696309	26696449	chr17_26696309_26696449
chr17	64210570	64224314	chr17_64210570_64224314
chr8	52744003	52773806	chr8_52744003_52773806
chr2	64083439	64085070	chr2_64083439_64085070
chr12	102120071	102120182	chr12_102120071_102120182
chr4	155489532	155489646	chr4_155489532_155489646
chr1	196648752	196654367	chr1_196648752_196654367
chr5	41927114	41930019	chr5_41927114_41930019
chr6	18236682	18237747	chr6_18236682_18237747
chr10	70508892	70532856	chr10_70508892_70532856
chr17	56293448	56294097	chr17_56293448_56294097
chr4	155486959	155487151	chr4_155486959_155487151
chr17	74340751	74344662	chr17_74340751_74344662
chr10	96466540	96466717	chr10_96466540_96466717
chr4	56277780	56284152	chr4_56277780_56284152
chr8	145697324	145697429	chr8_145697324_145697429
chr1	94362056	94362173	chr1_94362056_94362173
chr14	50238311	50241396	chr14_50238311_50241396
chr13	21006240	21006435	chr13_21006240_21006435
chr10	3822455	3823832	chr10_3822455_3823832
chr5	138699447	138700432	chr5_138699447_138700432
chr1	67792417	67804386	chr1_67792417_67804386
chr10	70719561	70720005	chr10_70719561_70720005
chr6	83728691	83754378	chr6_83728691_83754378
chr5	156766064	156788606	chr5_156766064_156788606
chr14	32559707	32586493	chr14_32559707_32586493
chr17	48271490	48271808	chr17_48271490_48271808
chr19	39926135	39926246	chr19_39926135_39926246
chr15	65952676	65952835	chr15_65952676_65952835
chr3	51977554	51977663	chr3_51977554_51977663
chr8	42183487	42186732	chr8_42183487_42186732
chr16	2224251	2225151	chr16_2224251_2225151
chr12	26774055	26808785	chr12_26774055_26808785
chr9	114348277	114348445	chr9_114348277_114348445
chr4	10099334	10105610	chr4_10099334_10105610
chr1	24143164	24147083	chr1_24143164_24147083
chr2	211454829	211473283	chr2_211454829_211473283
chr2	24021007	24046439	chr2_24021007_24046439
chr17	79986488	79987061	chr17_79986488_79987061
chr19	418922	425231	chr19_418922_425231
chr2	211476840	211477017	chr2_211476840_211477017
chr9	133329691	133333976	chr9_133329691_133333976
chr17	62754359	62758828	chr17_62754359_62758828
chr1	8601272	8674745	chr1_8601272_8674745
chr12	26748397	26750067	chr12_26748397_26750067
chr9	37424841	37426651	chr9_37424841_37426651
chr11	6461394	6461516	chr11_6461394_6461516
chr7	111161368	111161505	chr7_111161368_111161505
chr3	133472438	133478173	chr3_133472438_133478173
chr12	103271239	103288696	chr12_103271239_103288696
chr5	39306718	39311479	chr5_39306718_39311479
chr7	551987	552092	chr7_551987_552092
chr4	3317796	3319778	chr4_3317796_3319778
chr5	76342171	76344097	chr5_76342171_76344097
chr17	6661543	6661752	chr17_6661543_6661752
chr1	53370317	53370505	chr1_53370317_53370505
chr12	69644908	69656342	chr12_69644908_69656342
chr11	67120161	67120273	chr11_67120161_67120273
chr10	112723882	112724819	chr10_112723882_112724819
chr2	228395806	228395926	chr2_228395806_228395926
chr14	38256672	38266152	chr14_38256672_38266152
chr1	227216357	227223308	chr1_227216357_227223308
chr3	56626997	56628056	chr3_56626997_56628056
chr9	123722525	123723843	chr9_123722525_123723843
chr2	233675953	233704681	chr2_233675953_233704681
chr10	33502313	33515217	chr10_33502313_33515217
chr5	40764615	40777688	chr5_40764615_40777688
chr4	77987401	77987558	chr4_77987401_77987558
chr16	72092152	72093087	chr16_72092152_72093087
chr10	88211723	88233730	chr10_88211723_88233730
chr11	111613246	111625293	chr11_111613246_111625293
chr12	7170193	7170371	chr12_7170193_7170371
chr10	99133331	99133494	chr10_99133331_99133494
chr1	177915554	177937174	chr1_177915554_177937174
chr18	9775274	9792232	chr18_9775274_9792232
chr7	75583306	75583498	chr7_75583306_75583498
chr10	111860382	111860606	chr10_111860382_111860606
chr22	24909291	24909453	chr22_24909291_24909453
chr19	41116437	41116563	chr19_41116437_41116563
chr7	150498623	150499413	chr7_150498623_150499413
chr5	36219697	36225725	chr5_36219697_36225725
chr6	158438235	158464431	chr6_158438235_158464431
chr2	98388633	98388759	chr2_98388633_98388759
chr9	75538934	75539048	chr9_75538934_75539048
chr12	56510583	56510721	chr12_56510583_56510721
chr6	33262903	33263199	chr6_33262903_33263199
chr10	34620044	34620272	chr10_34620044_34620272
chrX	49455851	49455977	chrX_49455851_49455977
chr13	53008927	53013303	chr13_53008927_53013303
chr15	91459890	91460014	chr15_91459890_91460014
chr19	2211097	2211211	chr19_2211097_2211211
chr18	74778253	74817242	chr18_74778253_74817242
chr19	14208575	14208702	chr19_14208575_14208702
chr8	68044185	68071372	chr8_68044185_68071372
chr2	74717782	74718502	chr2_74717782_74718502
chr19	45448005	45452117	chr19_45448005_45452117
chr8	19231040	19231171	chr8_19231040_19231171
chr13	46549417	46563232	chr13_46549417_46563232
chr21	47565330	47566241	chr21_47565330_47566241
chr6	116901457	116912113	chr6_116901457_116912113
chr20	17600277	17602592	chr20_17600277_17602592
chr16	27351506	27353580	chr16_27351506_27353580
chr17	80914570	80923622	chr17_80914570_80923622
chr9	82319697	82324614	chr9_82319697_82324614
chr15	100173182	100215663	chr15_100173182_100215663
chr16	82101774	82104732	chr16_82101774_82104732
chrX	36116909	36117996	chrX_36116909_36117996
chr2	211459231	211465436	chr2_211459231_211465436
chr3	184935923	184947331	chr3_184935923_184947331
chr11	67376922	67377106	chr11_67376922_67377106
chr1	161206248	161206388	chr1_161206248_161206388
chr9	79996891	80022523	chr9_79996891_80022523
chr1	24020296	24020403	chr1_24020296_24020403
chr11	47008758	47074069	chr11_47008758_47074069
chr4	129857809	129925031	chr4_129857809_129925031
chr11	66333761	66333875	chr11_66333761_66333875
chr1	196706604	196706790	chr1_196706604_196706790
chr4	676457	676569	chr4_676457_676569
chr2	239098637	239102915	chr2_239098637_239102915
chr8	62596597	62596747	chr8_62596597_62596747
chr1	161093488	161093628	chr1_161093488_161093628
chr1	86334464	86340385	chr1_86334464_86340385
chr20	49558463	49558567	chr20_49558463_49558567
chrX	134988569	134988710	chrX_134988569_134988710
chr22	30782177	30782604	chr22_30782177_30782604
chr12	81545622	81545875	chr12_81545622_81545875
chr11	108002633	108004664	chr11_108002633_108004664
chr10	11978543	11994248	chr10_11978543_11994248
chr4	155488744	155488972	chr4_155488744_155488972
chr3	171830241	171851336	chr3_171830241_171851336
chr2	106432886	106471745	chr2_106432886_106471745
chr19	49469026	49469173	chr19_49469026_49469173
chr3	132322072	132350323	chr3_132322072_132350323
chr13	100992410	101077985	chr13_100992410_101077985
chr17	64216671	64216860	chr17_64216671_64216860
chr3	13667944	13668079	chr3_13667944_13668079
chr8	17797199	17815284	chr8_17797199_17815284
chr17	79864339	79865474	chr17_79864339_79865474
chr8	126015417	126019729	chr8_126015417_126019729
chr16	84012048	84024235	chr16_84012048_84024235
chr6	167360024	167360169	chr6_167360024_167360169
chr11	61079093	61079255	chr11_61079093_61079255
chr22	36650943	36651045	chr22_36650943_36651045
chr2	100078957	100081447	chr2_100078957_100081447
chr19	48382047	48382292	chr19_48382047_48382292
chr3	49163044	49163179	chr3_49163044_49163179
chr20	13740338	13763829	chr20_13740338_13763829
chr6	31124507	31124613	chr6_31124507_31124613
chrX	2536780	2537538	chrX_2536780_2537538
chr6	110448671	110448832	chr6_110448671_110448832
chr2	242690803	242695220	chr2_242690803_242695220
chr16	29323670	29323910	chr16_29323670_29323910
chr19	6702137	6702590	chr19_6702137_6702590
chr18	13438242	13438383	chr18_13438242_13438383
chr22	37903835	37903961	chr22_37903835_37903961
chr14	101301088	101301190	chr14_101301088_101301190
chr2	85782606	85786198	chr2_85782606_85786198
chr16	8989498	8990956	chr16_8989498_8990956
chr19	6692934	6714457	chr19_6692934_6714457
[truncated: 91 more rows]
