# Supplementary material for: Computational identifying and characterizing circular RNAs and their associated genes in hepatocellular carcinoma
Source: PLoS One. 2017 Mar 27;12(3):e0174436. doi: 10.1371/journal.pone.0174436 (PMC5367815; doi:10.1371/journal.pone.0174436)
Supplement: S3 Table — (XLSX) [file pone.0174436.s003.xlsx]

## Sheet: Sheet1
hsa-miR-107	AGO1
hsa-miR-107	ARNT
hsa-miR-107	AXIN2
hsa-miR-107	BACE1
hsa-miR-107	CAV1
hsa-miR-107	CDK6
hsa-miR-107	CDK8
hsa-miR-107	CHRM1
hsa-miR-107	CYP2C8
hsa-miR-107	DAPK1
hsa-miR-107	DICER1
hsa-miR-107	FBXW7
hsa-miR-107	FOXO1
hsa-miR-107	GRN
hsa-miR-107	HIF1A
hsa-miR-107	IL6
hsa-miR-107	JAK1
hsa-miR-107	KLF4
hsa-miR-107	LATS2
hsa-miR-107	MYB
hsa-miR-107	NFIA
hsa-miR-107	NOTCH2
hsa-miR-107	PLAG1
hsa-miR-107	PRKCE
hsa-miR-107	PTEN
hsa-miR-107	RAD51
hsa-miR-107	SALL4
hsa-miR-107	SNCG
hsa-miR-107	VEGFA
hsa-miR-34a-5p	ACSL1
hsa-miR-34a-5p	ACSL4
hsa-miR-34a-5p	AR
hsa-miR-34a-5p	ARHGDIB
hsa-miR-34a-5p	AXIN2
hsa-miR-34a-5p	AXL
hsa-miR-34a-5p	BCL2
hsa-miR-34a-5p	BIRC5
hsa-miR-34a-5p	BMP7
hsa-miR-34a-5p	CCL22
hsa-miR-34a-5p	CCND1
hsa-miR-34a-5p	CCND3
hsa-miR-34a-5p	CCNE2
hsa-miR-34a-5p	CD24
hsa-miR-34a-5p	CD44
hsa-miR-34a-5p	CDC25A
hsa-miR-34a-5p	CDK4
hsa-miR-34a-5p	CDK6
hsa-miR-34a-5p	CDKN2A
hsa-miR-34a-5p	CDKN2C
hsa-miR-34a-5p	CEBPB
hsa-miR-34a-5p	CSF1R
hsa-miR-34a-5p	CYBB
hsa-miR-34a-5p	DGUOK
hsa-miR-34a-5p	DLL1
hsa-miR-34a-5p	E2F1
hsa-miR-34a-5p	E2F3
hsa-miR-34a-5p	E2F3
hsa-miR-34a-5p	EPHA5
hsa-miR-34a-5p	FOSL1
hsa-miR-34a-5p	FOXP1
hsa-miR-34a-5p	FUT8
hsa-miR-34a-5p	GALNT7
hsa-miR-34a-5p	GAS1
hsa-miR-34a-5p	GRM7
hsa-miR-34a-5p	HDAC1
hsa-miR-34a-5p	HNF4A
hsa-miR-34a-5p	HOTAIR
hsa-miR-34a-5p	IFNB1
hsa-miR-34a-5p	IL6R
hsa-miR-34a-5p	IMPA1
hsa-miR-34a-5p	IMPDH2
hsa-miR-34a-5p	INHBB
hsa-miR-34a-5p	JAG1
hsa-miR-34a-5p	KCNH1
hsa-miR-34a-5p	KDM4A
hsa-miR-34a-5p	KIT
hsa-miR-34a-5p	KLB
hsa-miR-34a-5p	KLF4
hsa-miR-34a-5p	L1CAM
hsa-miR-34a-5p	LDHA
hsa-miR-34a-5p	LEF1
hsa-miR-34a-5p	MAGEA12
hsa-miR-34a-5p	MAGEA2
hsa-miR-34a-5p	MAGEA3
hsa-miR-34a-5p	MAGEA6
hsa-miR-34a-5p	MAP2K1
hsa-miR-34a-5p	MAP3K9
hsa-miR-34a-5p	MDM4
hsa-miR-34a-5p	MET
hsa-miR-34a-5p	MTA2
hsa-miR-34a-5p	MYB
hsa-miR-34a-5p	MYC
hsa-miR-34a-5p	MYCN
hsa-miR-34a-5p	MYCN
hsa-miR-34a-5p	NAMPT
hsa-miR-34a-5p	NANOG
hsa-miR-34a-5p	NOTCH1
hsa-miR-34a-5p	NOTCH2
hsa-miR-34a-5p	PCBP2
hsa-miR-34a-5p	PDGFRA
hsa-miR-34a-5p	PDGFRB
hsa-miR-34a-5p	PEA15
hsa-miR-34a-5p	POU5F1
hsa-miR-34a-5p	PPP1R10
hsa-miR-34a-5p	RICTOR
hsa-miR-34a-5p	SIRT1
hsa-miR-34a-5p	SIRT7
hsa-miR-34a-5p	SNAI1
hsa-miR-34a-5p	SOX2
hsa-miR-34a-5p	SPI1
hsa-miR-34a-5p	SRC
hsa-miR-34a-5p	STX1A
hsa-miR-34a-5p	SYT1
hsa-miR-34a-5p	SIRT1
hsa-miR-34a-5p	ULBP2
hsa-miR-34a-5p	VAMP2
hsa-miR-34a-5p	VEGFA
hsa-miR-34a-5p	WNT1
hsa-miR-34a-5p	YY1
hsa-miR-34a-5p	ZAP70
hsa-miR-637	SP7
ALB	chr4_74276028_74277842
AR	chrX_66863097_66863249
CROT	chr7_87020904_87022383
CRYL1	chr13_21006240_21013893
CYP2C8	chr10_96818091_96827448
CYP2C9	chr10_96701614_96732002
FGL1	chr8_17739507_17743080
GRN	chr17_42429382_42429616
GUSBP1	chr5_21491429_21497305
LTBP4	chr19_41119821_41119944
PEA15	chr1_160182899_160183055
PFKFB1	chrX_54971871_54989815
PNN	chr14_39648294_39648666
PPP1R12A	chr12_80187642_80215970
SHC2	chr19_430683_440932
SMARCA4	chr19_11134193_11134307
SPATA6	chr1_48917223_48918803
THBS3	chr1_155170687_155170795
ZC3H13	chr13_46549417_46563232
ZC3H6	chr2_113057425_113057606
CCAR1	chr10_70530962_70532856
CANX	chr5_179146668_179146782
chrX_66863097_66863249	hsa-miR-637
chrX_66863097_66863249	hsa-miR-7155-5p
chrX_66863097_66863249	hsa-miR-4667-5p
chrX_66863097_66863249	hsa-miR-4700-5p
chrX_66863097_66863249	hsa-miR-1910-3p
chrX_66863097_66863249	hsa-miR-6511a-5p
chrX_66863097_66863249	hsa-miR-34a-5p
chrX_66863097_66863249	hsa-miR-8089
chrX_66863097_66863249	hsa-miR-6868-3p
chr17_42429382_42429616	hsa-miR-107
chr17_42429382_42429616	hsa-miR-8485
chr1_160182899_160183055	hsa-miR-4691-5p
chr1_160182899_160183055	hsa-miR-6792-3p
chr1_160182899_160183055	hsa-miR-660-3p
chr1_160182899_160183055	hsa-miR-6749-3p
chr1_160182899_160183055	hsa-miR-5193
chr2_113057425_113057606	hsa-miR-6806-5p
